# Supplementary material for: Crystal structure of catena-poly[bis­(N,O-di­methyl­hydroxyl­ammonium) [di-μ-bromido-di­bromido­stannate(II)]]
Source: Acta Crystallogr E Crystallogr Commun. 2025 Jan 1;81(Pt 1):42–6. doi: 10.1107/S2056989024012027 (PMC11701764; doi:10.1107/S2056989024012027)
Supplement: Supplementary file 1 [file e-81-00042-sup1.cif]

##############################################################################
#                                                                            #
# This CIF contains the data in a paper accepted for publication in          #
# Acta Crystallographica Section E. It conforms to the requirements of       #
# Notes for Authors for Acta Crystallographica Section E, and has been       #
# peer reviewed under the auspices of the IUCr Commission on Journals.       #
#                                                                            #
# Full details of the Crystallographic Information File format               #
# are given in the paper "The Crystallographic Information File (CIF):       #
# a New Standard Archive File for Crystallography" by S. R. Hall, F. H.      #
# Allen and I. D. Brown [Acta Cryst. (1991), A47, 655-685].                  #
#                                                                            #
# The current version of the core CIF dictionary is obtainable from          #
# ftp://ftp.iucr.org/pub/cif_core.dic.                                       #
#                                                                            #
# Software is freely available for graphical display of the structure(s)     #
# in this CIF. For information consult the CIF software page                 #
# http://www.iucr.org/resources/cif/software.                                #
#                                                                            #
# This file may be used for bona fide research purposes within the           #
# scientific community so long as proper attribution is given to the journal # 
# article from which it was obtained.                                        #
#                                                                            #
##############################################################################
data_I
_audit_creation_method
;
Olex2 1.5
(compiled 2024.02.16 svn.r378c4104 for OlexSys, GUI svn.r6928)
;
_journal_date_recd_electronic     2024-11-06
_journal_date_accepted     2024-12-11
_journal_name_full     'Acta Crystallographica, Section E'
_journal_year     2025
_journal_volume     81
_journal_issue      1
_journal_page_first     0
_journal_page_last     0
_journal_paper_category     GM
_journal_paper_doi     10.1107/S2056989024012027
_journal_coeditor_code     WM5741
_publ_contact_author_name     'Valerii Y. Sirenko'
_publ_contact_author_address
;
Department of Chemistry, Taras Shevchenko National University of Kyiv,
Volodymyrska str. 64/13, 01601 Kyiv,
Ukraine
;
_publ_contact_author_email     'valerii_sirenko@knu.ua'
_publ_contact_author_fax     ?
_publ_contact_author_phone     ?
_publ_section_title
;
Crystal structure of
<i>catena</i>-poly[bis(<i>N</i>,<i>O</i>-dimethylhydroxylammonium)
[di-\m-bromido-dibromidostannate(II)]]
;
loop_
    _publ_author_name
    _publ_author_footnote
    _publ_author_address
    'Sirenko, Valerii Y.' .
;
Department of Chemistry, Taras Shevchenko National University of Kyiv,
Volodymyrska str. 64/13, 01601 Kyiv,
Ukraine
;
    'Apostu, Mircea-Odin' .
;
Department of Chemistry,
Faculty of Chemistry,
Al. I. Cuza University of Iasi,
Carol I Blvd. 11,
Iasi 700506,
Romania
;
    'Golenya, Irina A.' .
;
Department of Chemistry, Taras Shevchenko National University of Kyiv,
Volodymyrska str. 64/13, 01601 Kyiv,
Ukraine
;
    'Naumova, Dina D.' .
;
Department of Chemistry, Taras Shevchenko National University of Kyiv,
Volodymyrska str. 64/13, 01601 Kyiv,
Ukraine
;
    'Partsevska, Sofiia V.' .
;
Department of Chemistry, Taras Shevchenko National University of Kyiv,
Volodymyrska str. 64/13, 01601 Kyiv,
Ukraine
;
_publ_section_synopsis
;
The hybrid perovskite (C~2~H~8~NO)~2~[SnBr~4~] features polymeric inorganic
layers formed by corner-sharing {SnBr~6~} octahedra, which alternate with
the organic cations.
;
_chemical_name_systematic
;
<i>catena</i>-Poly[bis(<i>N</i>,<i>O</i>-dimethylhydroxylammonium)
[di-\m-bromido-dibromidostannate(II)]]
;
_chemical_name_common     ?
_chemical_formula_moiety     '2(C2 H8 N O +), Br4 Sn 2-'
_chemical_formula_sum     'C4 H16 Br4 N2 O2 Sn'
_chemical_formula_iupac     '(C2 H8 N O)2 [Sn Br4]'
_chemical_formula_weight     562.52
_chemical_melting_point     ?
_space_group_crystal_system     monoclinic
_space_group_name_H-M_alt     'C 1 2/c 1'
_space_group_name_Hall     '-C 2yc'
loop_
    _space_group_symop_operation_xyz
    'x, y, z'
    '-x, y, -z+1/2'
    'x+1/2, y+1/2, z'
    '-x+1/2, y+1/2, -z+1/2'
    '-x, -y, -z'
    'x, -y, z-1/2'
    '-x+1/2, -y+1/2, -z'
    'x+1/2, -y+1/2, z-1/2'
_cell_length_a     8.4947(4)
_cell_length_b     8.3064(5)
_cell_length_c     21.6425(14)
_cell_angle_alpha     90
_cell_angle_beta     96.150(5)
_cell_angle_gamma     90
_cell_volume     1518.31(15)
_cell_formula_units_Z     4
_cell_measurement_reflns_used     1867
_cell_measurement_theta_min     3.4910
_cell_measurement_theta_max     26.2070
_cell_measurement_temperature     293(2)
_exptl_crystal_description     prism
_exptl_crystal_colour     'clear light colourless'
_exptl_crystal_size_max     0.202
_exptl_crystal_size_mid     0.109
_exptl_crystal_size_min     0.086
_exptl_crystal_density_diffrn     2.461
_exptl_crystal_density_meas     ?
_exptl_crystal_density_method     ?
_exptl_crystal_F_000     1040
loop_
    _exptl_crystal_face_index_h
    _exptl_crystal_face_index_k
    _exptl_crystal_face_index_l
    _exptl_crystal_face_perp_dist
    11 -2 4 0.0527
    9 -2 -22 0.0445
    0 -1 -30 0.0420
    -12 3 5 0.0540
    -10 -2 -12 0.0478
    -10 3 -13 0.0540
    7 -8 10 0.0612
    10 3 12 0.0607
    2 5 26 0.0545
    0 0 30 0.0429
    -10 3 19 0.0482
    -5 -4 26 0.0681
    10 3 -18 0.0529
    10 6 3 0.0541
    0 11 -12 0.0671
    8 -8 -11 0.0564
_exptl_absorpt_coefficient_mu     12.190
_exptl_absorpt_correction_type     analytical
_exptl_absorpt_process_details
;
[CrysAlisPro (Rigaku OD, 2023)
based on expressions derived by Clark & Reid, 1995]
;
_exptl_absorpt_correction_T_min     0.227
_exptl_absorpt_correction_T_max     0.438
_diffrn_ambient_temperature     293(2)
_diffrn_source     'fine-focus sealed X-ray tube'
_diffrn_radiation_type     'Mo K\a'
_diffrn_radiation_wavelength     0.71073
_diffrn_radiation_monochromator     graphite
_diffrn_measurement_device_type     'Xcalibur, Eos'
_diffrn_measurement_device     'four-circle diffractometer'
_diffrn_measurement_method     '\w scans'
_diffrn_detector     'CCD plate'
_diffrn_detector_area_resol_mean     16.1593
_diffrn_reflns_number     6678
_diffrn_reflns_av_R_equivalents     0.0472
_diffrn_reflns_av_unetI/netI     0.0613
_diffrn_reflns_theta_min     1.893
_diffrn_reflns_theta_max     29.238
_diffrn_reflns_theta_full     25.242
_diffrn_measured_fraction_theta_max     0.885
_diffrn_measured_fraction_theta_full     1.000
_diffrn_reflns_limit_h_min     -10
_diffrn_reflns_limit_h_max     10
_diffrn_reflns_limit_k_min     -11
_diffrn_reflns_limit_k_max     10
_diffrn_reflns_limit_l_min     -28
_diffrn_reflns_limit_l_max     27
_diffrn_radiation_probe     x-ray
_refine_special_details     ?
_reflns_number_total     1832
_reflns_number_gt     1320
_reflns_threshold_expression     'I > 2\s(I)'
_refine_ls_structure_factor_coef     Fsqd
_refine_ls_matrix_type     full
_refine_ls_R_factor_all     0.0745
_refine_ls_R_factor_gt     0.0457
_refine_ls_wR_factor_gt     0.0788
_refine_ls_wR_factor_ref     0.0905
_refine_ls_goodness_of_fit_ref     1.058
_refine_ls_restrained_S_all     1.058
_refine_ls_number_reflns     1832
_refine_ls_number_parameters     64
_refine_ls_number_restraints     0
_refine_ls_hydrogen_treatment     mixed
_refine_ls_weighting_scheme     calc
_refine_ls_weighting_details
              'w=1/[\s^2^(Fo^2^)+(0.0255P)^2^+5.9957P] where P=(Fo^2^+2Fc^2^)/3'
_atom_sites_solution_hydrogens     geom
_atom_sites_solution_primary     dual
_atom_sites_solution_secondary     ?
_refine_ls_shift/su_max     0.001
_refine_ls_shift/su_mean     0.000
_refine_diff_density_max     0.810
_refine_diff_density_min     -0.908
_refine_ls_extinction_method
;
SHELXL-2018/3 (Sheldrick 2015b)
;
_refine_ls_extinction_coef     0.00064(10)
_refine_ls_extinction_expression
                                  'Fc^*^=kFc[1+0.001xFc^2^\l^3^/sin(2\q)]^-1/4^'
loop_
    _atom_type_symbol
    _atom_type_description
    _atom_type_scat_dispersion_real
    _atom_type_scat_dispersion_imag
    _atom_type_scat_source
    'C' 'C' 0.0033 0.0016
                         'International Tables Vol C Tables 4.2.6.8 and 6.1.1.4'
    'H' 'H' 0.0000 0.0000
                         'International Tables Vol C Tables 4.2.6.8 and 6.1.1.4'
    'N' 'N' 0.0061 0.0033
                         'International Tables Vol C Tables 4.2.6.8 and 6.1.1.4'
    'O' 'O' 0.0106 0.0060
                         'International Tables Vol C Tables 4.2.6.8 and 6.1.1.4'
    'Br' 'Br' -0.2901 2.4595
                         'International Tables Vol C Tables 4.2.6.8 and 6.1.1.4'
    'Sn' 'Sn' -0.6537 1.4246
                         'International Tables Vol C Tables 4.2.6.8 and 6.1.1.4'
_computing_data_collection
;
CrysAlisPro (Rigaku OD, 2023)
;
_computing_cell_refinement
;
CrysAlisPro (Rigaku OD, 2023)
;
_computing_data_reduction
;
CrysAlisPro (Rigaku OD, 2023)
;
_computing_structure_solution
;
<i>SHELXT</i> (Sheldrick, 2015a)
;
_computing_structure_refinement
;
SHELXL (Sheldrick, 2015b)
;
_computing_molecular_graphics
;
Olex2  (Dolomanov <i>et al.</i>,  2009)
;
_computing_publication_material
;
publCIF (Westrip, 2010)
;
loop_
    _atom_site_type_symbol
    _atom_site_label
    _atom_site_fract_x
    _atom_site_fract_y
    _atom_site_fract_z
    _atom_site_U_iso_or_equiv
    _atom_site_adp_type
    _atom_site_calc_flag
    _atom_site_occupancy
    _atom_site_disorder_assembly
    _atom_site_disorder_group
    Sn Sn1 0.500000 0.81057(7) 0.750000 0.0296(2) Uani d 1 . .
    Br Br1 0.49095(9) 0.79570(10) 0.61214(3) 0.0527(3) Uani d 1 . .
    Br Br2 0.26948(8) 0.58288(9) 0.74077(4) 0.0525(3) Uani d 1 . .
    O O1 0.3786(7) 0.3817(7) 0.5434(3) 0.0657(16) Uani d 1 . .
    N N1 0.3672(7) 0.4115(8) 0.6048(3) 0.058(2) Uani d 1 . .
    H H1A 0.280(6) 0.3942(13) 0.6130(6) 0.069 Uiso calc 1 . .
    H H1B 0.3886(15) 0.503(6) 0.6129(6) 0.069 Uiso calc 1 . .
    C C2 0.2663(9) 0.4871(10) 0.5057(4) 0.065(2) Uani d 1 . .
    H H2A 0.291904 0.488360 0.463565 0.097 Uiso calc 1 . .
    H H2B 0.273286 0.594386 0.522265 0.097 Uiso calc 1 . .
    H H2C 0.160523 0.447150 0.506703 0.097 Uiso calc 1 . .
    C C1 0.4823(9) 0.3014(10) 0.6406(4) 0.060(2) Uani d 1 . .
    H H1C 0.461883 0.192512 0.627173 0.090 Uiso calc 1 . .
    H H1D 0.470815 0.310042 0.684117 0.090 Uiso calc 1 . .
    H H1E 0.588140 0.330831 0.633490 0.090 Uiso calc 1 . .
loop_
    _atom_site_aniso_label
    _atom_site_aniso_U_11
    _atom_site_aniso_U_22
    _atom_site_aniso_U_33
    _atom_site_aniso_U_12
    _atom_site_aniso_U_13
    _atom_site_aniso_U_23
    Sn1 0.0243(3) 0.0241(3) 0.0401(4) 0.000 0.0021(3) 0.000
    Br1 0.0573(5) 0.0561(6) 0.0440(5) -0.0174(4) 0.0018(4) 0.0028(4)
    Br2 0.0414(4) 0.0440(5) 0.0722(6) -0.0117(3) 0.0061(4) -0.0013(4)
    O1 0.075(4) 0.069(4) 0.058(4) -0.003(3) 0.026(3) -0.012(3)
    N1 0.062(4) 0.052(4) 0.063(5) -0.016(3) 0.022(4) -0.014(4)
    C2 0.067(5) 0.071(6) 0.051(5) -0.008(5) -0.021(4) 0.013(5)
    C1 0.056(5) 0.055(5) 0.067(6) 0.014(4) -0.003(4) 0.007(5)
_geom_special_details
;
 All esds (except the esd in the dihedral angle between two l.s. planes)
 are estimated using the full covariance matrix.  The cell esds are taken
 into account individually in the estimation of esds in distances, angles
 and torsion angles; correlations between esds in cell parameters are only
 used when they are defined by crystal symmetry.  An approximate (isotropic)
 treatment of cell esds is used for estimating esds involving l.s. planes.
;
loop_
    _geom_bond_atom_site_label_1
    _geom_bond_atom_site_label_2
    _geom_bond_site_symmetry_2
    _geom_bond_distance
    _geom_bond_publ_flag
    Sn1 Br1 2_656 2.9791(8) .
    Sn1 Br1 . 2.9790(8) yes
    Sn1 Br2 2_656 2.7144(8) .
    Sn1 Br2 . 2.7143(8) yes
    Sn1 Br2 3_555 3.2395(8) yes
    O1 N1 . 1.365(8) ?
    O1 C2 . 1.476(9) ?
    N1 H1A . 0.80(5) ?
    N1 H1B . 0.80(5) ?
    N1 C1 . 1.493(9) ?
    C2 H2A . 0.9600 ?
    C2 H2B . 0.9600 ?
    C2 H2C . 0.9600 ?
    C1 H1C . 0.9600 ?
    C1 H1D . 0.9600 ?
    C1 H1E . 0.9600 ?
loop_
    _geom_angle_atom_site_label_1
    _geom_angle_atom_site_label_2
    _geom_angle_atom_site_label_3
    _geom_angle_site_symmetry_1
    _geom_angle_site_symmetry_2
    _geom_angle_site_symmetry_3
    _geom_angle
    _geom_angle_publ_flag
    Br1 Sn1 Br1 . . 2_656 175.25(4) yes
    Sn1 Br2 Sn1 . 3_555 3_555 172.29(3) yes
    Br2 Sn1 Br1 . . 2_656 89.19(3) yes
    Br2 Sn1 Br1 . . . 87.50(2) yes
    Br2 Sn1 Br2 2_656 . 3_555 88.972(6) yes
    Br1 Sn1 Br2 . . 3_555 84.82(2) yes
    Br2 Sn1 Br1 2_656 . . 89.19(3) .
    Br2 Sn1 Br1 2_656 . 2_656 87.50(2) .
    Br2 Sn1 Br2 . . 2_656 91.66(4) yes
    Br1 Sn1 Br2 2_656 . 3_555 98.52(2) yes
    N1 O1 C2 . . . 108.8(6) ?
    O1 N1 H1A . . . 110.4 ?
    O1 N1 H1B . . . 110.4 ?
    O1 N1 C1 . . . 106.4(6) ?
    H1A N1 H1B . . . 108.6 ?
    C1 N1 H1A . . . 110.4 ?
    C1 N1 H1B . . . 110.4 ?
    O1 C2 H2A . . . 109.5 ?
    O1 C2 H2B . . . 109.5 ?
    O1 C2 H2C . . . 109.5 ?
    H2A C2 H2B . . . 109.5 ?
    H2A C2 H2C . . . 109.5 ?
    H2B C2 H2C . . . 109.5 ?
    N1 C1 H1C . . . 109.5 ?
    N1 C1 H1D . . . 109.5 ?
    N1 C1 H1E . . . 109.5 ?
    H1C C1 H1D . . . 109.5 ?
    H1C C1 H1E . . . 109.5 ?
    H1D C1 H1E . . . 109.5 ?
loop_
    _geom_torsion_atom_site_label_1
    _geom_torsion_atom_site_label_2
    _geom_torsion_atom_site_label_3
    _geom_torsion_atom_site_label_4
    _geom_torsion_site_symmetry_1
    _geom_torsion_site_symmetry_2
    _geom_torsion_site_symmetry_3
    _geom_torsion_site_symmetry_4
    _geom_torsion
    _geom_torsion_publ_flag
    C2 O1 N1 C1 . . . . 179.7(6) ?
loop_
    _geom_hbond_atom_site_label_D
    _geom_hbond_atom_site_label_H
    _geom_hbond_atom_site_label_A
    _geom_hbond_site_symmetry_A
    _geom_hbond_distance_DH
    _geom_hbond_distance_HA
    _geom_hbond_distance_DA
    _geom_hbond_angle_DHA
    _geom_hbond_publ_flag
    N1 H1A Br1 3_445 0.80 2.58 3.358(6) 164.7 yes
    N1 H1B Br1 . 0.80 2.58 3.358(6) 164.9 yes
    C1 H1D Br2 . 0.96 3.16 3.778(9) 123.3 yes
    C2 H2B Br1 . 0.96 3.04 3.818(8) 139.4 yes
    C2 H2C Br1 3_445 0.96 3.09 3.803(9) 131.9 yes
_shelx_space_group_comment
;
The symmetry employed for this shelxl refinement is uniquely defined
by the following loop, which should always be used as a source of
symmetry information in preference to the above space-group names.
They are only intended as comments.
;
_shelx_estimated_absorpt_T_min     0.192
_shelx_estimated_absorpt_T_max     0.420
_shelx_hkl_file
;
   0   0   2 2501.14   47.94
   0   0  -2   39.06    6.28
   0   0   3    2.64    2.79
   0   0  -3    9.10    3.65
   0   0   4  875.98   39.37
   0   0   4  994.32   26.86
   0   0  -4  892.77   22.22
   0   0  -4  842.73   39.24
   0   0   5   11.68    4.56
   0   0   5   12.86    7.37
   0   0  -5   18.71    8.74
   0   0  -5   15.32    4.32
   0   0  -6 6570.54   73.10
   0   0  -6 6651.46  130.37
   0   0   6 6872.55  131.70
   0   0   7   -4.35    7.47
   0   0  -7    3.39    3.20
   0   0  -7   -3.44    5.69
   0   0  -8 9999.00  179.22
   0   0   8 9592.94  175.68
   0   0  -9    8.01    2.90
   0   0  -9    6.68   10.13
   0   0   9    8.67    8.91
   0   0 -10  721.75   52.64
   0   0  10  770.84   53.99
   0   0 -10  646.30   23.28
   0   0  11   14.96   11.11
   0   0 -11    0.38    1.53
   0   0  11    9.37    7.47
   0   0 -12  407.80   19.46
   0   0  12  382.57   35.72
   0   0  12  465.87   44.61
   0   0  13   11.37    8.92
   0   0 -13    1.99    2.75
   0   0  14 3486.32  127.29
   0   0 -14 3282.30   56.86
   0   0  14 3121.15  107.11
   0   0 -14 3369.90   73.48
   0   0  15    8.65   14.20
   0   0 -15    4.09    4.57
   0   0 -15    1.56    2.60
   0   0  15   19.04   11.14
   0   0  16  885.27   60.89
   0   0  16  961.60   69.93
   0   0 -16  962.68   30.46
   0   0 -16  974.54   39.91
   0   0 -17    1.76    2.21
   0   0  17    0.29    7.12
   0   0 -17   -2.43    3.33
   0   0 -18   -0.46    2.59
   0   0  18    3.21   10.42
   0   0  18   -0.61    8.05
   0   0 -18   -1.03    1.67
   0   0  19   -7.24   12.27
   0   0  19    7.18    8.02
   0   0  20  357.25   42.27
   0   0  20  328.52   45.08
   0   0  21    2.53   11.18
   0   0  21   27.22   14.81
   0   0 -22  368.24   48.42
   0   0  22  415.65   52.12
   0   0  22  394.61   46.79
   0   0  23   -5.32    7.57
   0   0  23    1.96    7.35
   0   0 -23   11.46   10.39
   0   0  24   19.18   13.47
   0   0  24   36.48   17.51
   0   0 -24   32.76   16.21
   0   0  25   21.45   13.62
   0   0 -25   10.55   15.61
   0   0  25   -0.43    9.79
   0   0 -26   -8.31   12.76
   0   0  26   25.72   14.74
   0   0  26   15.73   13.47
   0   0 -27    4.66   12.41
   0   2   0 1156.49   28.85
   0  -2   0 1133.45   32.89
   0   2  -1  169.71   12.39
   0   2  -1  169.84   12.93
   0  -2   1  182.85   13.46
   0  -2   2   73.63    8.65
   0   2  -2   82.58    9.07
   0  -2   2   76.98    6.23
   0   2   2   73.29    5.86
   0   2  -2   80.96    9.53
   0  -2   2   81.55    9.02
   0   2  -3 2439.85   53.92
   0  -2   3 2440.61   53.20
   0  -2   3 2476.69   43.71
   0  -2   3 2440.57   52.46
   0   2   3 2396.70   43.73
   0   2  -3 2381.24   53.50
   0  -2   3 2357.80   52.51
   0  -2   4 1687.95   47.49
   0  -2   4 1691.08   47.28
   0  -2   4 1575.25   42.00
   0   2   4 1551.53   41.64
   0   2  -4 1646.67   46.81
   0  -2   4 1627.90   46.87
   0   2  -4 1745.99   48.69
   0   2  -5  276.05   20.59
   0  -2   5  287.12   21.04
   0   2  -5  303.13   21.38
   0  -2   5  280.36   20.97
   0  -2   5  285.31   19.77
   0  -2   5  292.58   21.62
   0   2   6  413.06   26.53
   0  -2   6  388.30   25.77
   0  -2   6  423.59   28.06
   0   2  -6  408.73   26.63
   0  -2   6  413.99   26.91
   0   2  -6  435.23   27.18
   0  -2   6  402.69   26.88
   0  -2   7  114.37   11.64
   0   2  -7  125.56   16.03
   0   2  -7  116.18   15.67
   0  -2   7  115.24   15.54
   0   2   7  135.41   16.78
   0  -2   7  117.22   15.78
   0  -2   7  123.27   15.85
   0  -2   7  127.69   15.70
   0  -2   7  138.42   17.56
   0  -2   8  595.57   37.48
   0   2  -8  615.07   37.02
   0  -2   8  653.97   38.61
   0   2   8  647.47   38.04
   0   2  -8  606.14   36.67
   0  -2   8  644.18   38.14
   0  -2   8  628.11   36.76
   0  -2   8  633.85   36.49
   0  -2   8  656.77   28.58
   0  -2  -8  698.57   40.82
   0  -2   9    4.37    3.77
   0   2  -9    3.75    8.08
   0   2  -9    1.80    3.33
   0   2   9   13.50    5.77
   0  -2   9    3.08    4.29
   0  -2   9    3.90    4.86
   0  -2  -9   -3.18    3.42
   0   2 -10   50.02   14.96
   0  -2  10   44.54   11.70
   0  -2  10   54.49   13.72
   0  -2  10   25.78    9.91
   0   2  10   43.59   11.47
   0  -2  10   41.84    7.77
   0   2  11  412.71   35.24
   0  -2  11  405.93   33.82
   0  -2  11  425.15   38.19
   0   2 -11  424.75   37.86
   0  -2  11  410.16   24.31
   0  -2  11  328.40   28.91
   0   2  12  100.11   19.30
   0  -2  12   70.23   15.32
   0  -2 -12   84.26    7.00
   0  -2  12   95.36   16.19
   0  -2  12   81.71   18.10
   0   2 -12   83.32   17.61
   0  -2  13    4.64    6.97
   0  -2  13    6.55    5.30
   0  -2  13    7.18    6.05
   0   2 -13   17.99   10.38
   0   2  13    8.91    5.01
   0  -2 -13    7.37    2.13
   0   2 -14  462.16   46.34
   0   2  14  541.38   45.29
   0  -2  14  530.23   41.37
   0  -2  14  453.07   40.60
   0  -2  14  467.31   47.99
   0  -2  15  217.27   29.96
   0  -2  15  221.76   35.06
   0  -2  15  230.97   28.13
   0   2  15  223.26   30.65
   0   2 -15  212.30   33.41
   0  -2  16   69.15   20.60
   0   2  16   98.10   20.93
   0  -2  16  104.55   20.97
   0  -2  16  113.69   20.07
   0   2 -16   79.08   21.90
   0  -2  17   11.79    7.29
   0   2  17   32.31   14.41
   0   2 -17    7.74   10.10
   0  -2  17   26.49   11.22
   0  -2  17    8.07    9.34
   0   2 -18   49.97   19.50
   0  -2  18   51.63   16.49
   0  -2  18   36.10   16.48
   0   2  18   16.29   10.01
   0   2  19    0.70    7.37
   0  -2  19    6.16    8.30
   0  -2  19   26.05   15.43
   0   2 -19   34.49   21.31
   0   2  20   38.35   14.63
   0   2 -20   25.54   17.97
   0  -2  20   22.45   12.72
   0  -2  20   12.25   10.03
   0   2 -21   85.42   23.99
   0  -2  21   85.75   25.84
   0  -2  21   85.60   21.46
   0   2  21   98.08   24.77
   0  -2  22  253.14   44.06
   0   2  22  170.84   31.63
   0  -2  22  173.12   30.03
   0   2 -22  165.40   35.22
   0  -2  23   57.78   22.31
   0  -2  23   53.77   19.01
   0   2  23   25.44   12.17
   0   2 -23   42.07   19.37
   0  -2  24   29.09   18.42
   0  -2  24   -5.96    7.41
   0   2  24   16.15   13.08
   0   2 -24   24.31   18.71
   0   2  25    6.55    9.99
   0   2 -25   -4.00   14.98
   0  -2  25   -4.42    8.52
   0  -2  25    2.54    8.12
   0   2  26   30.66   15.88
   0  -2  26   -8.97    8.50
   0  -2  26    9.82   15.29
   0   2 -26   -0.05   11.38
   0  -4   0   32.71    8.04
   0   4   0   43.13    8.75
   0   4   1 5381.49   86.20
   0  -4  -1 5583.77  105.02
   0   4  -1 5369.20   93.20
   0  -4   1 5520.86  104.59
   0   4  -2  224.88   20.25
   0  -4   2  233.23   21.57
   0   4   3 1008.17   20.68
   0   4  -3  990.76   44.12
   0   4  -3  918.35   44.49
   0  -4   4  489.48   32.37
   0  -4   4  522.02   31.85
   0  -4   4  491.55   19.13
   0   4   4  497.80   19.13
   0   4  -4  456.59   32.14
   0   4   5 1280.36   36.96
   0  -4   5 1312.58   54.06
   0   4  -5 1220.57   53.36
   0  -4   5 1346.63   53.79
   0  -4   5 1267.75   36.83
   0  -4   6  102.65   16.35
   0   4  -6   89.24   15.25
   0  -4   6   99.67   11.91
   0   4   6  114.97   12.88
   0  -4   7 4088.02  101.98
   0  -4   7 4044.60   81.15
   0   4   7 4041.96   82.66
   0   4  -7 4102.56  103.14
   0   4   8    4.54    4.57
   0  -4   8   10.68    8.42
   0  -4   8   11.65    6.89
   0  -4   8    6.60    3.58
   0   4  -8    1.13    4.57
   0  -4   9 1614.50   74.43
   0  -4   9 1897.96   74.15
   0   4   9 1614.80   61.80
   0   4  -9 1715.14   71.65
   0  -4   9 1704.13   62.27
   0  -4  10  264.64   29.28
   0  -4  10  357.31   28.55
   0   4 -10  275.28   29.63
   0  -4  10  326.46   34.84
   0   4  10  287.38   27.28
   0  -4  10  305.96   28.31
   0  -4  11  228.72   30.04
   0  -4  11  228.39   23.41
   0   4 -11  235.59   28.60
   0   4  11  213.97   25.17
   0  -4  11  244.43   26.57
   0  -4  11  241.10   28.98
   0  -4  12   50.15   11.99
   0  -4  12   45.47   11.56
   0   4 -12   31.20   11.29
   0   4  12   38.33   11.77
   0  -4  12   39.93   13.67
   0  -4  12   47.70   15.04
   0  -4  13  816.91   44.46
   0   4 -13  797.30   57.16
   0  -4  13  761.90   55.69
   0   4  13  773.64   51.79
   0  -4  13  698.71   53.76
   0  -4  13  736.35   49.26
   0  -4  14    9.20    9.63
   0   4 -14   11.12   10.23
   0   4  14    3.30    8.19
   0  -4  14   11.45    8.57
   0  -4  14   -6.92    8.41
   0  -4  14    7.98    6.04
   0  -4  15 1045.47   62.80
   0  -4  15 1098.10   69.89
   0   4  15 1025.00   64.05
   0  -4  15 1123.34   74.99
   0  -4  15 1093.36   52.54
   0   4 -15 1075.69   73.05
   0  -4  16   10.83    8.93
   0  -4  16    4.94    7.52
   0  -4  16   -0.45    3.86
   0  -4  16    4.50    8.08
   0   4 -16    2.34   10.36
   0   4  16    5.90    5.81
   0  -4  17  188.77   30.77
   0  -4  17  102.92   21.77
   0  -4  17  134.91   29.91
   0   4 -17  132.63   28.13
   0   4  17  112.54   22.26
   0  -4  18   20.17   10.68
   0  -4  18   55.00   20.22
   0  -4  18   75.57   23.31
   0   4 -18   74.64   21.42
   0   4  18   40.37   13.79
   0  -4  19   24.93   12.25
   0  -4  19   38.95   17.93
   0  -4  19   24.86   12.99
   0   4 -19   39.51   18.16
   0   4  19   32.33   13.59
   0  -4  20   13.02   11.88
   0  -4  20   20.70   10.57
   0  -4  20    5.57   12.69
   0   4 -20   -9.35   10.53
   0   4  20   21.03   13.29
   0  -4  21  338.87   44.12
   0  -4  21  237.45   35.16
   0  -4  21  252.47   47.07
   0   4  21  204.54   33.65
   0   4 -21  252.81   45.33
   0   4  22   14.50    9.80
   0   4 -22   26.25   14.28
   0  -4  22   27.96   12.02
   0  -4  22    0.86   10.97
   0   4 -23   95.93   31.26
   0  -4  23  113.07   32.55
   0   4  23  129.67   26.69
   0  -4  23  103.02   23.56
   0  -4  24   18.32   12.65
   0   4 -24   -5.62    9.09
   0  -4  24   -4.29   14.11
   0   4  24    0.69    7.82
   0   4 -25    2.43   10.80
   0  -4  25   -6.06   10.71
   0   4  25  -10.22   11.92
   0  -4  25   -7.62   10.73
   0   4  26  -17.53   14.62
   0  -4  26    0.15    8.58
   0   6   0   45.94   11.13
   0   6   1  775.44   41.39
   0   6  -1  759.27   43.33
   0   6   2   91.92   13.57
   0   6  -2   88.13   15.64
   0   6  -3   15.05    7.65
   0   6   3    1.32    3.86
   0   6   4   76.60   12.37
   0  -6   5   14.68    3.28
   0   6  -5   10.52    5.30
   0   6  -5   13.33    2.59
   0  -6   5   22.26   10.33
   0  -6  -5    6.36    2.48
   0   6  -5   13.45    3.25
   0  -6  -6   67.11    7.28
   0  -6   6   68.29    8.38
   0   6  -6   52.55   14.39
   0   6   6   63.87    7.01
   0   6  -6   84.78    8.97
   0  -6   6   78.57   16.16
   0   6  -7  884.43   57.06
   0  -6  -7  896.71   31.32
   0  -6   7  854.00   61.78
   0  -6   7  881.89   55.91
   0   6   7  933.88   32.11
   0  -6   8    7.42    8.18
   0   6  -8    0.03    7.70
   0   6   8    9.30    4.99
   0  -6   8   15.42   11.16
   0   6  -9  149.65   25.43
   0  -6   9  132.39   22.51
   0  -6   9  145.18   26.67
   0  -6  10   16.66    9.19
   0  -6  10   33.10   15.12
   0   6 -10   23.02   11.67
   0  -6  11    5.58    5.15
   0  -6  11    8.22    8.17
   0  -6  11   20.17   10.35
   0   6 -11   12.31    9.25
   0  -6  11   11.91    8.83
   0   6  11   12.18    7.46
   0   6  12    7.00    6.30
   0  -6  12    7.40    9.18
   0  -6  12    3.11    5.98
   0  -6  12    2.07    5.15
   0   6 -12   23.62   11.45
   0  -6  12   -1.97    5.15
   0  -6  13  152.43   23.34
   0   6  13  132.58   21.20
   0  -6  13  140.50   21.24
   0   6 -13  160.72   27.46
   0  -6  13  152.43   27.39
   0  -6  13  124.15   26.11
   0  -6  14   13.06    8.59
   0   6  14    7.92    7.34
   0  -6  14    7.98   10.54
   0  -6  14    7.90    6.66
   0   6 -14    5.48    9.39
   0  -6  14   -3.88    6.79
   0  -6  15  220.84   29.09
   0   6 -15  240.58   36.97
   0   6  15  214.23   29.49
   0  -6  15  270.25   31.56
   0  -6  15  258.13   37.56
   0  -6  15  205.74   34.56
   0  -6  16   28.28   15.06
   0  -6  16   11.29   11.76
   0   6  16    5.61    6.61
   0  -6  16   15.51   10.66
   0  -6  16    8.58    7.60
   0   6 -16   14.64   12.22
   0  -6  17   10.47    8.15
   0  -6  17    2.83    8.39
   0   6  17    3.54    6.68
   0   6 -17    3.88    9.49
   0  -6  17   14.56    8.84
   0  -6  18   -1.25   10.11
   0  -6  18   -4.24    8.61
   0  -6  18    3.65    9.79
   0   6 -18   -3.17    9.50
   0   6  18   15.54   10.49
   0  -6  19   -8.96   12.39
   0  -6  19    0.29    7.00
   0   6  19    7.64    9.51
   0   6 -19   -4.57   10.67
   0  -6  19   -5.30    7.47
   0  -6  20   20.11   14.01
   0   6 -20   12.08   13.32
   0   6  20   11.42   12.01
   0  -6  20   11.76   14.76
   0  -6  20   10.50   11.32
   0  -6  21   98.19   27.67
   0   6  21  102.81   25.04
   0   6 -21  108.52   31.08
   0  -6  21   72.88   19.34
   0  -6  21  104.48   30.78
   0   6  22    9.46   10.64
   0  -6  22    4.08    8.57
   0  -6  22   35.95   15.99
   0   6 -22   11.34   15.93
   0  -6  22   -6.37   16.93
   0  -6  23   25.17   19.84
   0   8   0  726.14   49.98
   0   8   1   20.12    8.91
   0   8   2  437.81   37.00
   0  -8   3  311.96   43.89
   0   8   3  296.97   29.69
   0  -8   4  117.14   24.01
   0  -8   4   90.39   26.49
   0   8   4   99.57   16.72
   0   8   5  180.77   22.94
   0  -8   5   95.28   24.36
   0  -8   5  126.44   23.54
   0  -8   6  447.48   46.40
   0  -8   6  430.36   51.57
   0  -8   7   14.00   10.89
   0  -8   7   20.72   13.24
   0  -8   8  445.05   47.46
   0  -8   8  471.41   54.56
   0  -8   9   65.02   19.43
   0  -8   9   41.36   16.80
   0   8  -9   45.95   16.44
   0   8 -10   86.04   22.29
   0  -8  10  120.40   26.35
   0  -8 -10  123.55   24.78
   0  -8  10   97.90   26.23
   0  -8  11  155.81   27.99
   0   8 -11  182.16   33.01
   0  -8  11  116.76   27.83
   0  -8  11  124.99   26.08
   0  -8  12  118.86   26.63
   0  -8  12   80.58   25.97
   0  -8  12  105.24   23.31
   0   8 -12  153.07   30.24
   0  -8  13    7.44    8.44
   0  -8  13   16.38   14.68
   0  -8  13    0.40    8.21
   0   8 -13    7.45    9.69
   0  -8  14  219.94   33.17
   0  -8  14  200.43   35.12
   0   8 -14  217.81   38.27
   0  -8  14  167.74   35.36
   0   8 -15   32.35   17.57
   0  -8  15    3.47    4.88
   0  -8  15    2.55    7.76
   0  -8  15   18.12   14.95
   0  -8  16  111.65   31.00
   0   8 -16  149.48   33.67
   0  -8  16   82.27   23.93
   0  -8  17   49.32   21.10
   0   8 -17   30.70   14.53
   0  -8  17   11.22   11.19
   0  -8  18    5.28   13.05
   0 -10   0  252.31   47.12
   0 -10  -1   23.44   18.99
   0 -10   1    4.77    9.85
   0 -10  -2   50.91   21.79
   0 -10   2  100.30   28.23
   0 -10   3  -10.55   10.27
   0 -10  -3   -0.80    8.28
   0 -10   3    3.64    7.88
   0 -10  -4   20.66   16.72
   0 -10   4   15.82   12.23
   0 -10   4   24.73   14.84
   0 -10   5   -7.56    7.53
   0 -10   5   -7.17    8.46
   0 -10   6   81.92   26.14
   0 -10   6  155.43   32.09
   0 -10  -6  174.74   37.13
   0 -10   7  -17.57   18.74
   0 -10   7   14.43   13.93
   0 -10  -7    0.02    9.23
   0 -10   8  154.06   32.64
   0 -10   9    3.92   12.28
   0 -10  10   14.70   10.54
   0 -10  11    5.81    9.64
   0 -10  12    3.80    7.73
   0 -10  13   -5.60    8.88
   1  -1 -27   17.39   14.17
  -1   1  27   43.92   23.25
   1   1 -27   34.80   15.14
  -1  -1  27   -9.77   11.27
  -1   1  26    5.88   10.68
  -1  -1  26   13.66   12.09
   1  -1 -26   28.16   18.31
   1   1 -26   14.95   15.30
  -1  -1  26    6.92   14.59
  -1   1  25    7.17   10.28
  -1  -1  25    9.13   10.69
   1   1 -25   22.74   16.48
  -1  -1  25   27.15   12.86
   1  -1 -25    2.24    7.60
  -1  -1  24    9.56   10.29
  -1   1  24   -2.42    6.39
  -1  -1  24  -19.73   12.86
   1   1 -24   27.34   15.91
  -1  -1  23  255.17   39.24
  -1   1  23  288.86   41.89
  -1  -1  23  262.36   42.51
   1   1 -23  190.15   36.91
   1   1 -22   -5.13    9.06
  -1   1  22    4.63   11.69
  -1  -1  22    0.89   11.71
  -1   1  22   -5.27    7.85
  -1  -1  22   13.86   14.53
  -1  -1  21  465.82   48.79
   1   1 -21  479.01   54.82
  -1   1  21  525.48   57.51
  -1  -1  21  481.33   55.99
  -1   1  21  450.59   49.33
  -1  -1  20   21.38   14.83
   1   1 -20    4.91   11.86
  -1  -1  20   21.60   13.32
  -1   1  20   48.97   18.69
  -1   1  20   23.18   11.33
   1   1 -19   14.02   12.17
  -1  -1  19    9.13   10.64
  -1   1  19    4.60    7.51
  -1  -1  19   18.51   11.63
  -1   1  19   13.65    8.97
  -1   1  18   92.48   23.94
  -1  -1  18   83.23   24.72
   1   1 -18   73.59   22.31
   1   1 -18   81.16   13.94
  -1  -1  17   96.97   23.81
   1   1 -17  110.55   25.03
   1   1 -17   98.64   14.76
  -1   1  17  113.58   25.80
  -1  -1  17  148.48   19.75
  -1   1  16   12.69   10.76
   1   1 -16   11.10    9.61
  -1  -1  16   23.69    7.92
   1   1 -16   21.01    7.14
  -1  -1  16   35.10   17.02
  -1  -1  15 1615.50   59.76
  -1  -1  15 1734.06   94.78
  -1   1  15 1698.28   91.53
   1   1 -15 1463.29   84.28
   1   1 -15 1718.17   60.70
   1   1 -14   18.69   12.23
  -1   1  14   39.61   16.48
   1   1 -14   14.89    5.55
  -1  -1  14   17.67    7.45
  -1  -1  14   15.35    6.11
   1   1 -13 1383.44   53.52
  -1  -1  13 1190.34   73.82
  -1   1  13 1298.90   75.27
   1   1 -13 1221.47   70.74
  -1  -1  13 1335.20   50.16
  -1  -1  12   29.57   10.69
   1   1 -12   38.91   12.85
   1   1 -12   44.30   10.56
  -1   1  12   36.52   13.22
  -1  -1  12   31.30    7.83
   1   1 -11    8.72    6.61
   1   1 -11    9.81    8.13
  -1  -1  11    8.62    6.01
  -1   1  11    6.74    6.31
  -1  -1  11   10.50    8.60
  -1   1  11    1.05    1.89
   1  -1 -10  305.54   33.52
  -1   1  10  261.12   30.75
   1   1 -10  286.92   28.68
  -1   1  10  298.15   16.54
  -1  -1  10  336.51   32.76
   1   1 -10  332.68   24.94
   1   1 -10  308.42   30.76
   1   1  -9 1127.78   55.05
   1   1  -9 1081.06   44.32
  -1   1   9  967.51   54.73
  -1   1   9 1068.78   31.06
  -1  -1   9 1022.65   53.45
   1  -1  -9 1016.56   57.80
   1   1  -9 1085.66   51.60
  -1  -1   8   -5.68    7.36
   1   1  -8   14.63    6.80
   1   1  -8    9.27    7.66
  -1   1   8   13.34    9.02
  -1   1   8   10.45    3.79
   1  -1  -8    4.71    5.62
   1   1  -8   15.24    6.29
   1   1  -7 5302.63  100.79
  -1   1   7 5390.44   68.42
   1  -1  -7 5355.82  112.90
  -1   1   7 5340.72  109.95
   1   1  -7 5094.98   93.15
  -1  -1   7 5229.16  100.46
  -1  -1   6    9.29    4.30
  -1  -1   6   10.90    5.09
   1  -1  -6    9.88    5.06
   1   1  -6   14.14    5.58
  -1   1   6   10.65    3.74
   1   1  -6    9.36    4.11
  -1   1   6    9.87    6.88
  -1  -1   5  713.43   30.55
   1   1  -5  729.99   28.76
   1  -1  -5  764.17   34.02
  -1  -1   5  772.87   30.07
   1   1  -5  730.78   30.96
  -1   1   4    6.28    2.42
   1   1  -4    8.80    4.20
  -1  -1   4   -5.87    4.24
  -1  -1   4    6.83    3.45
   1   1  -4    8.27    3.81
   1  -1  -4    2.52    3.30
   1   1  -3  194.69   12.19
  -1   1   3  195.29   12.88
   1   1  -3  200.85   13.50
  -1  -1   3  231.00   13.27
  -1  -1   3  246.09   14.82
  -1  -1   2    6.14    2.66
  -1   1   2   12.28    5.07
   1   1  -2    7.04    2.50
  -1  -1   2    1.89    1.52
   1  -1  -1 2379.74   44.94
  -1  -1   1 2475.69   37.73
  -1   1   1 2412.28   54.70
   1  -1  -1 2480.73   30.40
   1   1   0   49.17    7.59
  -1   1   0   35.07    3.76
  -1   1   0   50.16    8.70
   1  -1   0   38.27    4.28
   1  -1   0   31.84    5.79
   1   1   0   39.26    4.34
   1  -1   0   40.02    4.12
  -1  -1  -1 3797.45   45.10
  -1  -1  -1 3747.95   44.99
   1  -1   1 3731.31   76.56
   1   1   1 3617.46   57.29
   1   1   1 3635.73   44.41
  -1   1  -1 3793.59   61.81
  -1   1  -1 3781.56   44.78
  -1   1  -1 3543.40   73.87
   1  -1   1 3746.51   46.68
   1   1   1 3697.18   43.76
  -1  -1  -1 3707.46   43.69
   1  -1   1 3717.04   44.85
  -1   1  -1 3753.29   46.04
  -1   1  -1 3769.34   45.28
   1  -1   1 3771.56   44.53
  -1   1  -1 3797.19   45.43
   1  -1   1 3797.28   61.41
   1  -1   1 3773.03   40.13
   1  -1   2  720.43   21.67
  -1  -1  -2  698.12   21.84
   1   1   2  743.66   22.14
   1  -1   2  715.03   23.52
   1  -1   2  723.70   27.90
  -1   1  -2  704.85   28.56
  -1  -1  -2  716.81   21.14
   1  -1   2  706.84   21.91
  -1   1  -2  719.14   21.30
   1  -1   2  709.93   20.99
   1   1   2  726.09   24.25
   1  -1   2  710.61   35.13
  -1   1  -2  691.60   22.87
  -1   1  -2  725.24   34.77
  -1   1  -2  774.04   22.98
   1   1   2  704.79   21.13
  -1   1  -2  702.00   20.73
   1  -1   3    6.98    3.29
   1  -1   3   16.59    7.06
  -1  -1  -3    8.11    2.69
   1  -1   3   15.84    4.50
  -1  -1  -3   11.57    3.28
  -1   1  -3   13.08    3.93
  -1   1  -3    9.99    3.84
  -1   1  -3    4.65    2.64
   1   1   3    5.00    1.99
  -1   1  -3    3.53    2.79
  -1   1  -3   10.55    4.65
  -1   1  -3    9.91    3.74
   1  -1   3   12.62    3.82
   1   1   3    5.99    3.17
  -1   1  -3    9.21    4.10
   1  -1   3    6.22    3.76
  -1  -1  -4    2.54    2.44
  -1   1  -4    3.16    3.84
   1   1   4    3.01    1.79
  -1   1  -4    1.08    2.90
  -1   1  -4    3.33    3.40
  -1   1  -4    6.68    4.28
  -1   1  -4    6.11    6.06
   1  -1   4    7.64    4.61
   1  -1   4    9.04    4.07
  -1   1  -4   -1.38    2.26
   1  -1   4    0.68    1.88
   1  -1   5  196.37   15.39
   1  -1   5  186.77   15.71
  -1   1  -5  189.34   17.52
   1  -1   5  222.01   19.34
   1   1   5  215.58   10.02
  -1   1  -5  217.77   20.86
  -1  -1  -5  192.89   15.78
  -1   1  -5  234.70   18.40
   1  -1   5  197.52   16.59
   1   1   5  210.30   16.27
  -1   1  -5  212.13   16.85
  -1  -1  -5  216.06   18.23
  -1   1  -5  221.19   19.24
  -1   1  -5  212.61   16.62
  -1  -1  -6  552.69   31.61
  -1  -1  -6  602.83   30.47
  -1   1  -6  578.16   31.98
   1   1   6  642.08   31.38
   1  -1   6  589.42   34.89
   1  -1   6  586.48   29.97
  -1   1  -6  611.27   34.01
  -1   1  -6  641.48   36.27
   1  -1   6  617.35   30.71
  -1   1  -6  576.98   34.68
  -1   1  -6  644.06   31.66
   1  -1   7 3467.36   78.82
  -1  -1  -7 3548.49   80.15
   1   1   7 3467.03   79.44
  -1   1  -7 3436.08   88.29
  -1   1  -7 3492.61   80.61
  -1   1  -7 3654.59   87.13
  -1  -1  -7 3628.40   88.20
   1  -1   7 3540.74   78.76
  -1   1  -7 3361.71   92.54
  -1   1  -7 3461.92   80.94
   1  -1   7 3514.33   94.04
   1  -1   8  703.33   38.32
  -1   1  -8  582.54   34.14
  -1  -1  -8  623.02   39.74
  -1   1  -8  675.45   38.18
   1   1   8  689.33   37.97
  -1   1  -8  621.72   43.02
   1  -1   8  679.23   36.54
   1  -1   8  623.32   43.43
  -1   1  -8  673.54   42.54
   1  -1   9  159.83   23.82
  -1  -1  -9  192.46   24.08
  -1   1  -9  156.09   22.77
  -1   1  -9  186.32   20.29
  -1   1  -9  154.19   23.85
   1  -1   9  179.23   20.59
   1  -1   9  200.18   21.33
  -1   1  -9  186.85   20.27
   1   1   9  164.40   20.17
   1  -1  10  240.78   24.50
  -1   1 -10  258.42   24.29
  -1   1 -10  237.50   30.52
   1   1  10  268.99   27.50
   1  -1  10  245.09   26.28
  -1   1 -10  238.60   23.32
  -1   1 -10  223.74   28.28
   1  -1  10  196.02   27.57
   1  -1  11  130.92   23.85
  -1   1 -11  150.90   25.84
  -1   1 -11  141.68   18.33
   1   1  11  111.93   18.81
   1  -1  11  144.62   21.34
  -1   1 -11   88.76   14.81
  -1  -1 -12  181.72   17.48
  -1   1 -12  181.84   21.33
   1  -1  12  199.00   25.52
  -1   1 -12  184.46   21.30
   1   1  12  207.63   26.42
   1  -1  12  190.62   29.05
  -1   1 -12  154.40   26.05
  -1  -1 -13  378.59   25.33
   1  -1  13  465.55   46.47
   1  -1  13  368.14   35.85
  -1   1 -13  341.67   29.65
  -1   1 -13  414.11   44.78
   1   1  13  411.91   38.39
   1   1  14  431.32   41.06
  -1   1 -14  396.20   45.53
   1  -1  14  456.94   41.90
  -1  -1 -14  404.12   26.19
  -1   1 -14  479.75   35.25
   1  -1  14  487.14   48.82
   1   1  15  822.36   57.92
   1  -1  15  791.38   56.97
  -1   1 -15  869.14   46.67
  -1   1 -15  805.33   65.26
  -1  -1 -15  691.28   34.23
   1  -1  15  866.15   66.67
   1  -1  16  316.66   41.82
  -1   1 -16  301.67   28.12
   1  -1  16  291.35   35.69
   1   1  16  326.88   38.16
  -1  -1 -16  286.58   22.23
  -1   1 -16  350.88   44.15
  -1   1 -17   -0.79    3.67
   1   1  17    4.23    6.61
   1  -1  17    4.37    6.18
  -1  -1 -17   13.52    5.06
   1  -1  17    0.54    7.00
   1  -1  18   55.04   17.95
  -1   1 -18   53.90   19.86
   1  -1  18   75.18   21.24
   1   1  18   79.66   20.95
  -1   1 -19   68.25   20.64
   1  -1  19   57.06   16.52
   1  -1  19   40.63   18.13
   1   1  19   32.57   14.66
   1   1  20   59.46   19.05
  -1   1 -20   78.37   24.19
   1  -1  20   65.10   21.24
   1  -1  20   65.36   21.93
   1  -1  21  298.14   43.58
  -1   1 -21  275.68   42.99
   1   1  21  221.26   34.79
   1  -1  21  248.89   35.67
  -1   1 -22  162.43   33.64
   1   1  22  193.09   33.65
   1  -1  22  147.32   28.68
   1  -1  22  164.54   33.85
  -1   1 -23   83.51   25.09
   1  -1  23   57.29   19.06
   1  -1  23   64.38   21.42
   1   1  23  108.39   27.08
   1  -1  24   30.03   18.31
  -1   1 -24   16.87   14.69
   1   1  24   15.13   12.98
   1  -1  24   29.47   15.87
  -1   1 -25   20.40   16.67
   1  -1  25   25.07   17.90
   1   1  25    2.47    7.46
   1  -1  25   19.87   12.62
   1   1  26   15.28   14.53
   1  -1  26  -12.49    9.45
  -1   1 -26   14.56   19.95
   1  -1  26   40.53   21.34
   1   3 -26   29.30   20.77
  -1  -3  26   27.07   17.37
  -1   3  26    8.57   11.95
  -1   3  25   40.14   20.11
  -1  -3  25   29.47   21.02
   1   3 -25    6.44   13.82
  -1  -3  25   20.15   12.96
   1   3 -24   -3.48   11.86
  -1  -3  24   11.99   10.98
  -1   3  24   19.69   12.15
  -1  -3  24   -6.61   11.26
  -1  -3  23   -5.75    7.61
  -1  -3  23    2.72    9.20
   1   3 -23   -9.61   13.89
  -1   3  23   13.11   12.99
   1   3 -22  237.73   43.64
  -1   3  22  230.05   36.66
  -1  -3  22  191.03   32.06
  -1  -3  22  273.31   36.86
  -1  -3  22  193.39   40.30
   1   3 -21   10.81   12.47
  -1  -3  21   -5.77   13.99
  -1  -3  21   14.91    6.70
  -1  -3  21   29.67   15.50
  -1   3  21    4.71    7.71
  -1  -3  20   38.12   17.03
   1   3 -20    7.80   12.30
  -1  -3  20   31.36   13.91
  -1   3  20   26.34   15.20
  -1  -3  20   45.84   15.06
   1   3 -19  129.59   28.43
  -1  -3  19  114.58   22.74
  -1  -3  19  109.22   28.86
  -1  -3  19  180.48   27.49
  -1   3  19  154.63   28.44
   1   3 -18   14.63   12.25
  -1  -3  18   -0.53    4.35
  -1  -3  18   -4.69    7.32
  -1   3  18   -2.47    8.13
  -1  -3  18   19.14   14.71
  -1  -3  17  223.90   37.83
  -1  -3  17  184.56   26.60
   1   3 -17  176.34   31.84
  -1   3  17  144.76   26.26
  -1  -3  17  109.57   22.69
  -1  -3  16  233.82   29.95
  -1   3  16  310.03   36.69
   1   3 -16  218.22   34.64
  -1  -3  16  289.97   39.80
  -1  -3  16  300.47   32.40
  -1   3  16  278.09   12.83
  -1   3  15   92.28    9.12
  -1  -3  15   80.03   11.15
   1   3 -15   80.66   19.71
  -1  -3  15  112.52   24.90
  -1  -3  15   97.49   18.61
   1   3 -14  906.20   61.57
  -1  -3  14  904.34   54.00
  -1   3  14  982.42   32.37
  -1  -3  14  991.06   66.80
  -1  -3  14  962.27   37.68
  -1  -3  13   24.76    9.83
  -1  -3  13   22.85    6.35
   1   3 -13   34.70   12.61
  -1   3  13   15.00    4.91
  -1  -3  13   12.60    9.04
  -1  -3  12   62.01   15.99
   1   3 -12   54.19   15.10
  -1  -3  12   44.21    7.91
  -1  -3  11  664.43   30.92
  -1  -3  11  648.39   46.57
   1   3 -11  654.62   44.34
   1  -3 -10    9.23    3.05
   1   3 -10   30.88    9.53
  -1  -3  10   17.23    8.65
   1   3  -9   11.24    6.79
   1  -3  -9   17.05    4.48
  -1  -3   9   13.34    6.95
   1   3  -8 1842.28   65.92
  -1  -3   8 1829.35   66.80
   1  -3  -8 1834.75   46.01
  -1  -3   7  255.85   23.23
   1   3  -7  242.57   22.81
   1  -3  -7  304.12   20.12
  -1  -3   7  235.41   23.73
   1  -3  -6 1129.18   41.32
  -1  -3   6 1097.24   47.62
  -1  -3   6 1173.49   48.13
   1   3  -6 1075.51   46.66
   1  -3  -5   65.55   10.48
  -1  -3   5   71.11   11.46
  -1  -3   5   59.52   10.98
   1   3  -5   54.86   10.31
  -1  -3   5   72.84   11.58
  -1  -3   4   40.70    8.44
  -1  -3   4   36.48    8.27
  -1  -3   4   34.93    7.83
   1   3  -4   28.46    7.72
   1  -3  -4   26.71    7.04
   1   3  -3  636.51   32.76
  -1  -3   3  642.59   32.33
  -1  -3   3  629.60   29.46
   1  -3  -3  597.80   34.15
  -1  -3   2  676.82   32.58
   1  -3  -2  679.89   37.54
  -1  -3   2  692.22   28.47
   1  -3  -1 1014.12   21.32
  -1  -3   1  979.40   30.91
   1  -3  -1 1003.61   37.14
   1   3  -1 1017.40   21.29
  -1  -3   1 1063.42   40.54
   1  -3  -1  976.84   46.16
   1  -3   0 2488.20   33.08
   1  -3   0 2243.34   71.91
  -1   3   0 2473.62   33.56
  -1  -3   0 2339.62   59.87
  -1  -3   0 2433.26   32.72
   1   3   0 2403.73   31.64
   1  -3   0 2409.84   56.92
   1   3   1  315.57   15.30
  -1   3  -1  316.55   21.03
   1  -3   1  301.34   20.37
   1  -3   1  337.84   29.14
  -1  -3  -1  316.08   12.71
   1  -3   2  557.55   18.83
  -1   3  -2  531.31   28.39
  -1  -3  -2  565.58   19.01
   1   3   2  585.74   18.34
  -1   3  -2  587.64   30.83
   1  -3   2  591.27   39.00
  -1  -3  -2  569.89   18.00
  -1  -3  -2  578.32   19.11
  -1   3  -2  590.07   19.23
   1  -3   2  599.35   29.64
  -1   3  -2  574.32   19.45
  -1   3  -2  569.37   18.93
   1   3   3   81.71    6.21
   1  -3   3   67.89   14.42
  -1   3  -3   98.34    8.93
  -1   3  -3   89.92   12.23
   1   3   3   90.22    8.35
   1  -3   3   80.40   11.18
  -1  -3  -3   94.96    8.97
  -1   3  -3   76.72   12.07
  -1  -3  -3   86.20    8.04
  -1   3  -3  100.60    9.38
   1  -3   3   88.48   12.04
   1  -3   3   99.46    8.90
   1  -3   4    5.36    2.79
  -1   3  -4    6.98    5.29
   1   3   4    7.83    3.93
  -1  -3  -4    7.35    2.81
  -1  -3  -4    8.85    3.92
   1  -3   4    5.27    3.68
  -1   3  -4   10.07    3.52
   1  -3   4   14.49    7.99
  -1   3  -4   13.49    6.07
   1  -3   4   16.93    6.16
  -1   3  -4    7.90    3.66
  -1   3  -5  302.10   25.02
   1  -3   5  324.81   25.26
  -1   3  -5  307.91   24.37
  -1   3  -5  312.45   21.67
   1  -3   5  329.33   24.14
   1  -3   5  266.91   28.14
   1   3   5  292.42   18.67
  -1  -3  -5  311.51   21.06
   1  -3   5  275.52   23.54
   1  -3   6 1549.83   55.47
   1  -3   6 1650.10   58.19
  -1   3  -6 1669.23   56.91
   1  -3   6 1678.43   71.74
  -1   3  -6 1644.72   60.71
   1  -3   6 1770.18   61.48
   1  -3   6 1578.99   58.27
  -1   3  -6 1641.12   58.81
   1  -3   7 1314.94   52.88
   1  -3   7 1416.29   66.79
  -1   3  -7 1468.19   56.06
  -1   3  -7 1353.93   56.25
   1  -3   7 1327.62   54.31
   1  -3   8 1338.72   51.52
   1   3   8 1519.95   55.12
   1  -3   8 1459.51   56.47
  -1   3  -8 1433.56   60.50
   1  -3   8 1518.79   60.92
   1  -3   8 1439.15   69.55
   1   3   9  269.35   25.24
   1  -3   9  310.41   26.52
  -1   3  -9  306.08   29.48
   1  -3   9  329.31   29.89
   1  -3   9  277.62   25.50
   1  -3   9  296.66   32.21
  -1   3 -10   -0.44    5.95
   1  -3  10    0.40    4.17
   1  -3  10    5.05    7.63
   1   3  10    1.63    1.53
   1   3  10    3.48    4.91
   1  -3  10    6.23    7.31
   1  -3  10    2.08    6.32
   1  -3  11    0.17    6.25
   1  -3  11   -0.27    4.58
   1  -3  11   -1.27    4.15
  -1   3 -11   13.40   10.76
   1   3  11    3.16    2.06
   1   3  11   -0.79    4.36
   1  -3  11    2.40    6.97
   1  -3  12  132.49   18.75
  -1   3 -12  141.91   24.25
   1  -3  12  108.60   17.75
   1  -3  12  147.48   24.19
   1   3  12  128.97   19.95
   1  -3  12  129.39   22.71
   1  -3  13  666.14   54.10
   1   3  13  559.54   44.60
   1  -3  13  639.48   46.62
  -1   3 -13  655.79   53.93
   1  -3  13  674.91   53.61
   1  -3  13  614.93   40.16
  -1   3 -14  682.60   57.54
   1  -3  14  713.41   51.26
   1  -3  14  679.12   55.21
   1   3  14  666.53   50.44
   1  -3  14  701.71   58.96
  -1   3 -15  687.86   60.58
   1   3  15  687.12   53.24
   1  -3  15  731.10   62.50
   1  -3  15  716.30   53.14
   1  -3  15  854.57   61.45
   1  -3  16  333.29   45.03
  -1   3 -16  260.97   39.05
   1   3  16  315.95   36.94
   1  -3  16  301.81   35.93
   1  -3  17   15.78   10.75
   1  -3  17   23.75   11.28
  -1   3 -17   31.68   13.67
   1   3  17   23.97   12.40
   1  -3  18   -6.09    9.21
  -1   3 -18    6.36   11.28
   1  -3  18   12.08   10.26
   1   3  18   29.87   13.30
  -1   3 -19   60.18   23.31
   1   3  19   47.92   18.24
   1  -3  19   73.63   20.02
   1  -3  19   83.14   25.01
   1  -3  20  118.51   32.22
  -1   3 -20   99.76   29.35
   1  -3  20   95.95   22.28
   1   3  20   78.65   20.43
   1  -3  21  246.34   43.88
   1   3  21  206.29   34.83
   1  -3  21  235.50   36.27
  -1   3 -21  182.86   37.38
   1   3  22  202.70   35.33
  -1   3 -22  164.63   37.88
   1  -3  22  193.50   39.77
   1  -3  22  198.28   33.59
   1  -3  23  168.34   37.87
  -1   3 -23  106.70   31.06
   1  -3  23   99.05   24.79
   1   3  23   98.01   25.15
  -1   3 -24   -0.75   15.29
   1  -3  24   27.75   17.33
   1   3  24   12.75   14.82
   1  -3  24   12.57   11.63
  -1   3 -25  -13.33   11.21
   1  -3  25   23.74   19.07
   1   3  25   16.65   13.66
   1  -3  25   12.33   12.95
  -1   5  26    0.96    9.31
  -1   5  25   -6.22   11.37
  -1  -5  25   -7.28    8.82
  -1  -5  24   45.79   17.37
  -1   5  24   38.90   15.93
   1   5 -24   55.52   23.26
  -1  -5  23    4.11    9.44
  -1   5  23   10.47    9.27
   1   5 -23  -13.75   14.85
  -1  -5  23   23.55   16.10
  -1  -5  23    0.35    8.14
  -1  -5  22  339.21   55.18
   1   5 -22  369.21   55.14
  -1   5  22  323.36   43.59
  -1  -5  22  352.79   46.76
  -1  -5  22  292.59   39.38
   1   5 -21   31.15   18.82
  -1  -5  21    0.72   12.06
  -1   5  21    9.30   10.01
  -1  -5  21    3.37    5.67
  -1  -5  21   14.56   13.27
   1   5 -20  122.50   29.64
  -1  -5  20  190.86   33.73
  -1  -5  20  142.84   26.58
  -1   5  20  203.61   32.78
  -1  -5  20  176.07   36.73
  -1  -5  19    6.24   11.00
  -1  -5  19   11.67    9.84
  -1   5  19    3.20    5.40
   1   5 -19   -4.27    8.90
  -1  -5  19    4.42    5.68
   1   5 -18    3.76    6.28
  -1  -5  18   13.22   10.61
  -1  -5  18    2.09    6.10
  -1  -5  18   12.48   11.42
  -1   5  18    6.21    9.52
  -1  -5  17    7.41    9.47
  -1  -5  17   21.50   12.29
  -1  -5  17    2.45    4.30
   1   5 -17    4.17    7.72
  -1   5  17    5.38    5.91
  -1  -5  16  638.63   49.43
  -1  -5  16  509.80   53.01
   1   5 -16  622.43   56.78
  -1  -5  16  595.68   38.92
  -1   5  16  543.53   48.07
  -1  -5  16  531.22   50.28
  -1  -5  15   19.50   11.90
  -1  -5  15    7.98    5.12
  -1  -5  15   23.31   10.90
   1   5 -15   36.41   16.12
  -1   5  15    6.12    8.20
  -1  -5  15   23.28   13.22
  -1  -5  14 1235.16   75.75
   1   5 -14 1310.98   76.95
  -1  -5  14 1192.71   64.35
  -1  -5  14 1160.67   71.69
  -1   5  14 1297.19   69.33
  -1  -5  14 1264.97   57.01
  -1  -5  13    6.49    9.26
  -1  -5  13    6.34    6.40
  -1   5  13   13.52    9.33
  -1  -5  13   -1.51    6.08
   1   5 -13    0.30    6.00
  -1  -5  13    0.96    4.06
   1  -5 -13    3.47    3.42
  -1  -5  12  119.91   19.77
  -1   5  12  130.06   20.72
   1  -5 -12  137.27   15.90
   1   5 -12   99.19   19.69
  -1  -5  12  125.25   23.29
  -1   5  11   -0.03    4.61
  -1  -5  11    2.09    5.24
  -1  -5  11   -1.04    5.71
   1   5 -11    1.99    4.75
   1  -5 -11    2.97    2.68
  -1  -5  10  176.77   21.09
   1  -5 -10  151.00   18.65
   1   5 -10  151.05   23.64
  -1   5  10  159.00   20.82
  -1  -5  10  202.02   26.64
   1  -5  -9    3.01    4.72
  -1   5   9    1.90    4.59
  -1  -5   9    2.71    3.98
  -1  -5   9    2.21    5.33
  -1  -5   8 1897.63   78.68
   1   5  -8 1808.31   77.10
   1  -5  -8 1919.95   71.81
  -1  -5   8 1749.03   61.13
   1  -5  -7   11.72    9.22
   1   5  -7    4.70    7.31
  -1  -5   7    3.49    6.23
  -1  -5   6 1565.04   68.65
   1  -5  -6 1551.57   68.36
   1   5  -6 1497.29   67.33
   1  -5  -5    2.13    6.99
   1   5  -5    3.76    5.39
  -1  -5   5    1.29    5.04
   1  -5  -4   22.88   10.39
   1   5  -3   55.79    4.77
   1  -5  -3   52.97   15.09
   1  -5  -2  546.96   44.34
   1  -5  -1   18.63   10.67
   1  -5   0 2424.42   95.76
  -1   5   0 2410.14   73.33
  -1   5  -1    4.67    5.38
   1   5   1    4.91    4.01
  -1   5  -2   96.12   15.37
   1   5   2  106.03   12.21
   1  -5   2   82.79   20.00
  -1   5  -3  114.93   18.08
  -1   5  -3  109.79   17.45
   1   5   3  107.05   11.67
   1  -5   3   79.14   18.76
  -1  -5  -3  102.01    7.85
   1  -5   4    6.12    2.31
   1   5   4   -0.54    2.43
  -1  -5  -4    3.49    1.67
  -1   5  -4    2.89    1.96
  -1   5  -4    3.81    4.74
   1  -5   4    0.08    7.51
  -1   5  -4    3.04    5.24
  -1   5  -4    3.11    2.08
  -1  -5  -4    0.30    1.59
   1  -5   4    4.86    4.76
  -1   5  -5   82.22   15.24
  -1   5  -5   81.00    9.31
   1  -5   5   60.39   17.17
   1  -5   5   73.20    8.85
   1   5   5   72.97    8.61
   1   5   5   72.08    8.47
  -1   5  -5   81.96   15.10
   1  -5   5   88.88   15.29
  -1  -5  -5  143.32   11.74
  -1  -5  -6  799.45   30.33
   1  -5   6  808.82   32.85
  -1   5  -6  828.12   32.45
   1  -5   6  787.58   58.91
   1  -5   6  814.33   47.46
   1   5   6  788.26   30.49
  -1   5  -6  796.54   49.23
  -1   5  -6  767.15   48.14
   1  -5   7   56.08   16.86
  -1  -5  -7   71.29   10.01
   1   5   7   74.65   10.83
  -1   5  -7   73.75   15.87
   1  -5   7   82.28   16.28
  -1   5  -7   80.98   11.18
   1  -5   7   86.67   11.73
  -1   5  -8  665.15   34.01
   1  -5   8  544.08   31.97
   1   5   8  589.84   32.15
   1  -5   8  568.38   41.78
  -1   5  -8  584.14   43.92
  -1  -5  -8  598.24   31.75
   1  -5   8  618.67   53.16
   1  -5   8  575.89   42.48
   1  -5   9   30.98   13.49
   1   5   9   19.54    6.92
   1  -5   9   12.73    8.76
   1  -5   9   25.00   10.09
  -1   5  -9   36.28   11.60
   1  -5  10   37.33   14.88
  -1   5 -10   53.12   14.06
   1  -5  10   70.12   16.41
   1  -5  10   34.50   11.31
  -1   5 -11  142.54   24.05
   1  -5  11  169.28   24.23
   1  -5  11  122.59   25.82
   1  -5  11  161.46   24.74
   1  -5  12   11.95    8.85
   1  -5  12    2.43    7.04
  -1   5 -12    3.82    6.25
   1  -5  12    4.14    4.78
  -1   5 -13   55.03   15.91
   1  -5  13   37.52   11.51
   1  -5  13   48.54   18.75
   1  -5  13   36.90   13.93
   1  -5  14  489.90   48.82
   1  -5  14  507.52   42.19
  -1   5 -14  443.87   46.85
   1  -5  14  511.02   53.88
   1  -5  15   43.36   13.94
   1  -5  15   26.34   12.30
   1  -5  15   43.81   17.96
  -1   5 -15   35.47   14.55
   1  -5  16   10.93    9.34
   1  -5  16   21.89   14.12
  -1   5 -16   25.00   12.50
   1  -5  16   31.93   12.65
  -1   5 -17   34.26   17.46
   1  -5  17   48.45   18.52
   1  -5  17   56.90   14.68
   1  -5  17   72.53   22.99
   1  -5  18   68.94   23.81
   1  -5  18   31.80   17.32
  -1   5 -18   22.84   14.77
   1  -5  19   34.46   16.02
  -1   5 -19   38.29   18.63
   1  -5  19   38.87   17.14
   1  -5  20   17.53   13.10
  -1   5 -20   16.52   14.31
   1  -5  21  -18.68   18.10
  -1   5 -21   23.91   10.75
   1  -5  22  111.33   31.04
  -1   5 -22   65.90   24.42
   1  -5  23   10.54   16.07
  -1   5 -23   52.79   29.96
  -1  -7  23   21.20   15.42
  -1  -7  22   -3.56   10.56
  -1  -7  21   15.72   12.76
  -1  -7  20    4.77   13.70
   1   7 -20    2.20   11.20
   1   7 -19   -4.62   13.08
  -1  -7  19   22.63   15.78
  -1  -7  19   11.31   12.30
  -1  -7  18   77.41   24.48
   1   7 -18   38.80   16.98
  -1  -7  18   77.80   24.96
  -1  -7  17   18.53   13.58
  -1  -7  17    7.37    9.60
   1   7 -17    2.20    8.10
  -1  -7  16   16.26   13.69
  -1  -7  16    0.54    4.95
   1   7 -16   11.46   12.16
  -1  -7  16    6.78    4.86
  -1  -7  16    5.66    9.38
  -1  -7  15  108.66   25.34
  -1  -7  15  106.43   19.51
  -1  -7  15   79.61   22.36
  -1  -7  15  110.66   20.84
   1   7 -15  115.46   25.85
   1   7 -14   57.62   20.81
  -1  -7  14   45.88   20.40
  -1  -7  14   44.75   14.07
  -1  -7  14   12.35    7.77
  -1  -7  14   17.05    8.97
   1   7 -13   32.86   15.16
  -1  -7  13   -0.67    4.90
  -1  -7  13   14.13   11.44
  -1  -7  13   22.39   11.38
  -1  -7  12   57.67   13.39
  -1  -7  12   35.09   15.38
  -1  -7  12   48.08   17.13
   1   7 -12   44.85   17.23
   1  -7 -11   17.68    8.85
   1   7 -11    4.13    8.54
  -1  -7  11   14.75    6.66
  -1  -7  11    0.33    9.96
   1  -7 -10   71.06   16.39
  -1  -7  10   59.34   11.14
   1   7 -10   47.33   14.70
  -1  -7  10   51.01   16.47
   1  -7  -9  101.15   20.56
   1   7  -9   80.97   20.18
  -1  -7   9   66.10   11.12
  -1  -7   9  129.53   25.19
  -1  -7   8   39.07   13.98
   1  -7  -8   26.84   11.46
   1   7  -8   34.34   13.73
   1  -7  -7  229.64   32.57
  -1   7   7  211.07   11.86
  -1  -7   7  227.85   31.36
  -1  -7   6   72.85   18.57
   1  -7  -6   52.06   15.61
  -1  -7   5   48.20   14.35
   1  -7  -5   53.80   18.65
   1  -7  -4   87.68   21.76
   1  -7  -3   60.03   17.84
  -1   7   3   71.91   14.86
  -1   7   2   -3.01    4.78
   1  -7  -2    9.08   12.72
   1  -7  -1  305.66   40.72
  -1   7   1  388.68   34.12
   1  -7   0  251.98   37.22
  -1   7   0  328.27   31.74
   1  -7   1  283.23   39.49
  -1   7  -1  260.46   29.02
  -1   7  -2    4.38    4.97
   1  -7   2   21.69   13.36
  -1   7  -3   75.56   17.70
   1  -7   3   62.30   19.63
   1  -7   4    4.97    9.56
   1   7   4   -0.14    2.78
  -1   7  -4    6.40    5.53
   1  -7   4    2.31    6.15
   1  -7   5  251.45   38.05
  -1   7  -5  242.86   31.15
   1   7   5  266.21   22.43
   1  -7   5  291.62   33.40
   1  -7   6  175.90   33.08
  -1   7  -6  208.84   30.41
   1  -7   6  191.90   28.38
   1   7   6  185.69   18.04
   1  -7   7  320.47   43.99
   1  -7   7  353.72   38.51
  -1   7  -7  386.76   40.78
   1  -7   8  323.60   43.63
  -1   7  -8  363.56   40.68
   1  -7   8  331.26   37.40
   1   7   9  209.40   17.76
   1  -7   9  228.69   37.45
   1  -7   9  207.85   30.62
   1  -7   9  158.99   26.30
  -1   7  -9  207.66   30.57
   1  -7  10   10.19   12.21
   1  -7  10   15.22   12.13
  -1   7 -10    1.30   10.76
   1  -7  10    5.28    8.55
   1   7  10   10.28    4.53
  -1   7 -11   58.05   19.21
   1  -7  11   74.40   19.45
   1  -7  11   63.52   17.16
   1   7  11   40.19    9.61
   1  -7  11   32.57   16.98
   1  -7  12   -6.17   13.15
  -1   7 -12   28.63   13.36
   1  -7  12   16.29    9.00
   1  -7  12   44.40   19.90
   1  -7  13  252.44   34.41
  -1   7 -13  244.31   36.92
   1  -7  13  252.91   36.13
   1  -7  13  220.30   39.09
   1  -7  14  218.34   34.92
   1  -7  14  282.71   36.18
  -1   7 -14  247.95   36.90
   1  -7  14  245.33   42.69
   1  -7  15  178.28   36.17
  -1   7 -15  215.49   36.47
   1  -7  15  221.02   32.81
   1  -7  15  217.27   35.82
  -1   7 -16   84.02   24.49
   1  -7  16   62.79   22.52
   1  -7  16  105.87   22.87
   1  -7  16   90.57   24.05
   1  -7  17   48.60   15.38
   1  -7  17   49.97   21.91
  -1   7 -17   41.61   20.40
   1  -7  17   50.70   20.85
   1  -7  18    0.36    8.84
  -1   7 -18    7.79   11.90
   1  -7  18    7.69   13.81
   1  -7  19   80.71   28.56
  -1   7 -19   77.22   26.47
   1  -7  19   58.44   23.31
   1  -7  20   29.88   17.56
   1  -7  20  101.40   29.88
   1  -7  21  102.15   29.87
  -1  -9  14   12.19   12.80
  -1  -9  13   83.58   26.09
  -1  -9  13  148.50   28.72
  -1  -9  13  192.88   36.67
  -1  -9  12   18.10   14.45
  -1  -9  12   11.77    9.61
  -1  -9  11   64.81   21.01
  -1  -9  11   42.13   19.59
  -1  -9  10   36.16   16.10
  -1  -9  10   24.72   14.77
  -1  -9   9  133.07   30.40
  -1  -9   9  164.53   31.29
  -1  -9   8    3.02    7.45
   1  -9  -8   19.96   14.60
  -1  -9   8    7.15    9.01
  -1  -9   7  275.57   43.66
  -1  -9   7  401.66   47.91
   1  -9  -7  346.01   46.62
   1  -9  -6    8.02   12.00
  -1  -9   6    4.53    6.69
   1  -9  -5  172.73   34.97
  -1  -9   5  141.44   28.20
   1  -9  -4   24.75   16.27
  -1  -9   4   50.78   17.46
  -1   9   3   81.83   18.56
   1  -9  -3   74.82   24.71
  -1   9   2   18.79   10.97
   1  -9  -2   -0.47    8.00
   1  -9  -1  261.10   43.92
  -1   9   1  279.13   33.80
   1  -9   0  -11.33   12.23
  -1   9   0   -4.75    8.94
  -1   9  -1  170.35   27.90
   1  -9   1  171.74   36.30
  -1   9  -2   -2.96    6.13
   1  -9   2   -1.49   12.40
   1  -9   3   37.91   15.81
   1  -9   3   -6.38   12.01
   1  -9   4   34.07   17.55
   1  -9   4   13.85    8.84
   1  -9   5   63.48   24.49
   1  -9   5   27.36   10.73
   1  -9   6  -11.81   14.90
   1  -9   6   -1.59    6.57
   1  -9   7  107.86   29.14
   1  -9   7  154.55   29.96
   1  -9   8    2.12    8.62
   1  -9   8   27.16   13.58
   1  -9   8    7.85    8.22
   1  -9   9   56.84   18.94
   1  -9   9   21.33   17.81
   1  -9   9   44.48   16.64
   1  -9  10   35.24   16.47
   1  -9  10   16.57   16.84
   1  -9  10    9.94   12.56
  -1   9 -11    3.70   11.36
   1  -9  11   18.97   16.97
   1  -9  11   -6.71    9.07
   1  -9  11   -5.86    7.63
  -1   9 -12   26.70   17.57
   1  -9  12   -6.39    8.23
   1  -9  12   19.77   16.14
   1  -9  12    0.20    8.78
  -1   9 -13   15.33   10.00
   1  -9  13   -5.94   11.80
   1  -9  13   12.15    6.30
   1  -9  13   -1.98    9.55
   1  -9  14   -6.46   10.72
   1  -9  14   -2.02   10.11
   1  -9  15   44.17   18.11
   1 -11  -4   27.08    8.73
   1 -11  -3  -16.13   14.03
   1 -11  -2   14.43   16.50
  -1 -11  -3  -35.65   20.35
  -1 -11  -4   45.86   21.58
  -1 -11  -5    9.68   12.94
   2   0 -28   62.19   22.57
  -2   0  27   -4.37    9.29
   2   0 -27  -10.44   12.85
  -2   0  27   -6.75   10.02
  -2   0  26   -9.21   12.00
   2   0 -26    3.73   10.71
  -2   0  26   14.01   11.58
  -2   0  25   12.47   11.21
  -2   0  25   10.08   13.42
   2   0 -25   -8.45   13.92
   2   0 -24   14.13   15.44
  -2   0  24   36.70   17.20
  -2   0  24   36.22   17.85
  -2   0  23    3.97   12.01
   2   0 -23   15.02   12.48
  -2   0  23    1.52    7.01
  -2   0  22  411.81   51.60
   2   0 -22  397.55   48.83
   2   0 -21    0.02   10.41
  -2   0  21   15.72   14.10
  -2   0  20   86.97   22.57
   2   0 -20   87.84   22.96
  -2   0  19    2.59    6.57
   2   0 -19   -6.75    8.48
  -2   0  18   53.85   17.04
   2   0 -18   84.36   21.41
   2   0 -18   46.96   10.96
  -2   0  17    3.46    6.18
   2   0 -17    4.73    3.53
   2   0 -17   10.14    8.90
  -2   0  16  456.74   48.68
   2   0 -16  435.85   45.30
  -2   0  16  417.00   23.43
   2   0 -16  461.49   33.34
  -2   0  15    5.51   11.58
  -2   0  15    1.94    2.37
   2   0 -15    2.39    7.68
   2   0 -15    4.20    4.95
   2   0 -14  713.93   40.95
  -2   0  14  678.45   28.46
  -2   0  14  783.83   61.10
   2   0 -14  709.82   54.55
  -2   0  13  -11.54    9.52
   2   0 -13   -0.88    2.61
   2   0 -12  274.97   25.01
  -2   0  12  294.06   35.49
  -2   0  11    6.95    6.45
   2   0 -11    6.66    5.37
  -2   0  10   44.78   15.70
  -2   0  10   25.18    7.57
   2   0 -10   15.37    6.39
   2   0 -10   20.25    9.17
  -2   0   9   -0.51    4.33
   2   0  -9    6.01    7.35
   2   0  -9    6.98    6.33
  -2   0   9   -1.48    2.63
  -2   0   8  919.74   40.05
  -2   0   8  859.07   50.33
   2   0  -8  900.64   43.02
   2   0  -8  915.53   43.55
   2   0  -8  907.94   48.81
   2   0  -7    6.56    4.64
  -2   0   7   -0.13    3.09
   2   0  -7   15.04    7.36
  -2   0   7   -6.45    7.36
   2   0  -7    0.94    4.30
   2   0  -6  285.34   23.80
   2   0  -6  297.72   19.15
  -2   0   6  272.49   24.41
  -2   0   6  268.15   21.32
  -2   0   6  284.96   13.31
   2   0  -6  313.85   23.43
  -2   0   5    0.87    4.06
   2   0  -5    7.28    6.02
  -2   0   5   11.59    5.79
   2   0  -5    5.67    2.97
   2   0  -5    3.28    2.67
  -2   0   5    1.19    2.81
   2   0  -4 5001.10   93.51
   2   0  -4 5075.36   68.91
   2   0  -4 5083.68   53.28
  -2   0   4 5049.06   69.82
  -2   0   4 5204.78   79.36
  -2   0   4 5071.69   89.32
  -2   0   3    6.73    3.35
  -2   0   3    7.76    4.42
   2   0  -3    1.30    1.23
  -2   0   3    4.13    3.60
   2   0  -3    2.55    2.68
   2   0  -3    0.04    2.96
  -2   0   2  291.41   20.96
   2   0  -2  299.54   11.32
   2   0  -2  328.02   22.69
  -2   0   2  296.30   12.07
  -2   0   1    1.78    3.20
   2   0  -1    5.72    5.36
   2   0   0 1267.04   35.12
  -2   0   0 1356.01   45.66
   2   0   1   -1.73    2.12
  -2   0  -1    2.46    3.38
  -2   0  -1    1.99    2.88
   2   0   1    0.84    3.91
  -2   0  -1    2.54    2.62
   2   0   2  721.91   27.49
  -2   0  -2  719.93   28.05
  -2   0  -2  754.45   33.98
  -2   0  -2  746.36   28.51
   2   0   2  715.11   28.50
  -2   0  -2  750.17   27.88
  -2   0  -2  739.41   23.53
  -2   0  -3   17.12    6.08
   2   0   3    2.20    3.91
   2   0   3    2.22    4.74
  -2   0  -3   10.94    4.07
  -2   0  -3   22.61    5.42
   2   0   4 2358.35   57.47
  -2   0  -4 2518.65   56.02
  -2   0  -4 2368.32   47.84
  -2   0  -4 2501.05   63.88
  -2   0  -4 2383.88   57.33
   2   0   5    5.19    4.90
  -2   0  -5    8.23    4.79
  -2   0  -5   -1.85    1.92
  -2   0  -5   -0.42    3.11
   2   0   5    7.14    4.63
   2   0   6  225.75   20.16
  -2   0  -6  247.89   19.88
  -2   0  -6  231.69   17.18
  -2   0  -6  232.48   19.58
  -2   0  -6  239.42   25.50
   2   0   6  236.16   22.84
  -2   0  -7   -0.77    5.59
   2   0   7    0.06    4.97
   2   0   7   -1.27    2.15
  -2   0  -7    0.32    3.06
  -2   0  -7    4.02    4.31
   2   0   7   -3.03    3.85
   2   0   8  378.86   25.26
   2   0   8  354.15   32.36
  -2   0  -8  373.91   35.51
  -2   0  -8  400.40   28.95
  -2   0  -9   -3.51    5.48
   2   0   9   -0.79    7.23
   2   0   9    3.73    3.62
  -2   0 -10  451.23   42.44
   2   0  10  480.72   42.79
   2   0  10  503.43   32.64
  -2   0 -11    9.76    8.71
   2   0  11    3.00    5.91
   2   0  11    5.01    6.13
   2   0  12  187.50   28.98
  -2   0 -12  149.94   20.24
   2   0  13   -4.42    5.37
  -2   0 -13   -0.09    3.13
  -2   0 -14  515.96   37.68
   2   0  14  582.50   53.05
   2   0  15   -0.34    6.24
  -2   0 -15    4.37    4.31
   2   0  16   17.33   13.61
  -2   0 -16   12.18    4.15
   2   0  17   -9.64    9.94
  -2   0 -17    2.97    2.45
   2   0  18   68.73   22.90
   2   0  19    8.84   11.50
   2   0  20   48.32   20.72
   2   0  21    4.68    8.89
   2   0  22  274.56   42.86
  -2   0 -23   24.22   15.83
  -2   0 -24   15.59   16.34
  -2   0 -25   -8.23   13.89
   2  -2 -28   28.48   17.49
   2   2 -27    3.77   11.58
  -2   2  26  -11.94   15.42
   2   2 -26   10.51   11.86
  -2  -2  26   -7.71   13.93
  -2  -2  26   -2.01   10.45
  -2  -2  25    1.43   12.73
  -2   2  25    3.82   10.34
   2   2 -25    3.86   13.95
  -2  -2  25   -6.10   11.49
  -2  -2  24   -6.27    7.29
  -2  -2  24    5.93   10.90
   2   2 -24   11.92   16.81
  -2   2  24   36.49   17.64
  -2  -2  23   38.69   13.45
  -2   2  23   41.79   19.38
  -2  -2  23   24.97   16.81
   2   2 -23   70.32   24.14
  -2  -2  22  198.49   38.65
   2   2 -22  129.16   30.54
   2   2 -21  147.14   31.94
  -2  -2  21  128.15   31.73
  -2  -2  21  133.94   21.41
  -2  -2  20   74.91   15.95
   2   2 -20   38.49   15.96
  -2  -2  20   47.31   20.56
  -2  -2  19  -10.96   11.38
   2   2 -19    3.29   10.39
  -2  -2  19    3.65    3.60
   2   2 -18   -2.12    8.57
  -2  -2  18  -16.53   13.71
  -2  -2  18    5.01    4.67
  -2  -2  17   75.96   22.60
  -2  -2  17  114.24   18.62
   2   2 -17   83.59   21.26
  -2  -2  16  312.43   42.27
   2   2 -16  366.43   41.73
  -2  -2  16  357.59   31.05
  -2   2  16  303.10   21.84
  -2   2  15  950.87   39.14
  -2  -2  15  899.60   67.88
   2   2 -15  853.46   61.54
   2   2 -14  832.55   56.83
  -2   2  14  898.42   38.66
  -2  -2  14  830.76   61.65
   2   2 -13  295.83   32.71
  -2   2  13  277.70   21.73
  -2  -2  13  309.67   35.68
  -2  -2  12  112.55   19.96
   2   2 -12  124.03   19.33
  -2   2  12  137.05   15.35
  -2  -2  12  129.75    7.84
  -2   2  11  328.23   23.65
  -2  -2  11  286.76   30.52
   2   2 -11  298.13   28.86
   2   2 -11  270.03   28.79
  -2  -2  10   94.66   17.62
  -2  -2  10   55.59   12.24
   2   2 -10   53.55   12.21
   2   2 -10   56.47   13.35
   2  -2 -10   54.69   14.04
  -2   2  10   60.78   10.50
   2   2  -9 1623.65   68.96
  -2  -2   9 1648.68   60.50
  -2   2   9 1636.36   54.64
   2   2  -9 1603.83   58.31
  -2  -2   9 1527.99   62.30
   2  -2  -9 1628.53   67.49
  -2  -2   8 3226.47   80.62
  -2   2   8 3162.38   48.98
   2   2  -8 2957.27   75.13
   2   2  -8 3198.42   83.60
  -2  -2   8 3171.75   84.53
   2   2  -8 3249.36   95.59
   2  -2  -8 3148.09   86.25
  -2  -2   7 3393.21   83.00
   2   2  -7 3409.56   76.31
  -2  -2   7 3644.09   79.94
   2   2  -7 3472.79   82.55
   2   2  -7 3452.38   97.20
  -2   2   7 3505.71   59.49
   2  -2  -7 3465.59   82.86
   2   2  -6 1711.84   67.16
   2   2  -6 1754.22   55.37
  -2   2   6 1721.91   47.21
  -2  -2   6 1694.22   55.46
   2   2  -6 1727.97   51.55
   2  -2  -6 1533.83   51.04
  -2  -2   6 1778.59   52.92
   2   2  -5  984.71   37.01
   2   2  -5  962.06   49.86
  -2  -2   5  961.97   36.66
  -2  -2   5  986.34   40.05
   2  -2  -5  976.48   36.67
  -2   2   5  912.29   38.52
   2   2  -4  140.87   19.23
   2   2  -4  120.78   12.93
  -2   2   4  129.66   15.63
  -2  -2   4  107.17   11.49
  -2  -2   4  109.01   12.83
  -2   2   3 1124.82   49.08
   2  -2  -3 1069.95   42.67
  -2  -2   3 1082.19   36.05
   2   2  -3 1101.62   51.24
   2   2  -3 1031.68   35.33
  -2   2   2  929.07   47.27
   2  -2  -2  927.26   26.39
   2   2  -2  989.77   47.41
   2  -2  -2 1001.67   41.89
  -2  -2   2  921.17   32.85
   2   2  -1 7127.60  123.71
   2  -2  -1 7287.99   73.98
   2   2  -1 7387.06   83.41
  -2  -2   1 7320.27   91.90
   2  -2  -1 7215.54   82.85
   2  -2  -1 7187.91  114.34
  -2   2   1 6536.93  130.92
   2  -2   0 7681.10   83.86
   2   2   0 7637.60  122.71
   2   2   0 7695.59   86.34
   2  -2   0 7677.35  119.35
   2  -2   0 7857.16   82.30
   2  -2   0 7667.20   85.18
  -2   2   0 7183.94  142.23
  -2   2   0 7484.48   78.35
   2  -2   1 3239.59   56.56
   2   2   1 3291.91   78.29
  -2   2  -1 3265.60   97.73
  -2  -2  -1 3231.27   57.39
   2   2   1 3313.82   57.89
   2   2   1 2965.32   56.39
  -2   2  -1 3156.29   54.76
  -2   2  -1 3301.25   57.47
  -2   2  -1 3209.73   57.78
   2  -2   1 3260.15   57.14
   2  -2   1 3174.58   78.06
   2  -2   1 3184.76   56.82
   2  -2   1 3062.43   48.08
  -2  -2  -1 3221.29   56.58
   2  -2   2  953.03   32.10
   2   2   2  988.54   32.03
  -2   2  -2  986.34   33.42
  -2  -2  -2 1065.78   34.11
  -2   2  -2  992.51   31.98
  -2   2  -2  949.40   32.21
  -2  -2  -2  981.35   32.56
   2   2   2 1030.12   42.04
  -2  -2  -2 1013.02   31.95
  -2   2  -2 1023.50   46.39
   2  -2   2 1028.83   34.83
   2  -2   2 1016.36   44.80
   2  -2   2  992.34   29.80
  -2   2  -2 1054.15   56.73
  -2   2  -2  959.22   32.72
   2  -2   3 1292.75   39.62
   2   2   3 1321.83   39.50
  -2  -2  -3 1319.66   40.30
  -2   2  -3 1382.72   40.06
  -2  -2  -3 1334.13   39.68
   2   2   3 1328.41   39.94
   2  -2   3 1295.71   37.29
  -2   2  -3 1314.35   39.73
   2  -2   3 1359.11   40.58
  -2   2  -3 1341.52   42.03
   2   2   3 1361.90   46.87
   2  -2   3 1336.88   43.36
  -2   2  -3 1410.18   56.14
  -2   2  -3 1344.53   41.63
  -2   2  -3 1339.20   64.98
  -2  -2  -3 1301.94   39.76
   2  -2   3 1311.36   52.34
  -2  -2  -4  104.29   11.67
  -2   2  -4  120.95   14.77
  -2   2  -4   92.86   12.59
   2  -2   4   96.66   13.00
   2  -2   4   90.22   11.04
  -2   2  -4  108.68   19.22
   2   2   4   84.15   11.12
  -2   2  -4  108.39   11.98
   2  -2   4   83.30   10.56
  -2   2  -4  104.18   15.63
   2   2   4   84.46   10.72
  -2   2  -4  102.79   11.34
   2  -2   4   70.96   13.08
   2  -2   5 2255.87   59.83
  -2   2  -5 2216.64   56.74
  -2  -2  -5 2285.09   56.39
   2  -2   5 2209.90   58.49
   2   2   5 2118.86   56.77
  -2   2  -5 2337.85   57.72
  -2   2  -5 2201.36   62.13
   2  -2   5 2179.28   70.48
  -2   2  -5 2331.08   86.84
   2   2   5 2304.96   56.64
  -2   2  -5 2263.59   65.19
  -2   2  -5 2238.88   57.63
  -2   2  -5 2198.09   75.09
  -2  -2  -5 2309.67   58.03
  -2   2  -6 2044.25   58.11
  -2  -2  -6 1918.04   55.03
   2  -2   6 1928.84   57.96
  -2   2  -6 2077.69   75.30
  -2   2  -6 1892.25   61.70
  -2  -2  -6 2000.35   57.51
  -2   2  -6 2052.47   58.64
   2   2   6 1927.08   57.17
  -2   2  -6 2029.61   57.03
   2  -2   6 1993.01   68.20
  -2   2  -6 2071.76   82.83
   2  -2   6 2032.52   62.10
   2   2   6 2037.56   50.89
  -2   2  -6 1916.37   62.57
  -2  -2  -7 3149.94   74.54
  -2   2  -7 3079.46   74.75
   2  -2   7 3181.04   79.11
   2   2   7 3160.66   78.22
  -2   2  -7 3098.71   86.94
   2   2   7 3116.85   59.63
  -2   2  -7 3242.18   83.10
  -2   2  -7 3228.15   78.35
   2   2   7 3217.04   47.70
  -2   2  -7 3316.09  105.09
  -2   2  -7 3153.30   95.17
  -2   2  -7 3271.08   79.71
   2  -2   7 3102.84   87.07
   2  -2   7 3083.10   84.46
  -2  -2  -7 3214.72   77.66
  -2  -2  -8 3367.78   84.63
  -2   2  -8 3322.60   80.97
  -2  -2  -8 3403.18   82.03
   2  -2   8 3240.15   84.66
   2   2   8 3419.33   58.41
   2   2   8 3348.79   85.83
  -2   2  -8 3565.34   89.78
  -2   2  -8 3300.46   87.77
  -2   2  -8 3418.72   97.12
   2   2   8 3225.68   56.36
  -2   2  -8 3540.54  108.39
   2  -2   8 3365.92   91.73
   2  -2   8 3235.79   93.71
  -2   2  -8 3255.35   99.55
  -2   2  -8 3391.88   85.36
  -2   2  -9 1537.48   63.90
   2   2   9 1487.48   42.95
  -2   2  -9 1484.77   68.83
  -2   2  -9 1499.05   68.69
   2   2   9 1514.85   61.08
   2  -2   9 1463.63   68.36
   2   2  10   84.44   11.50
  -2   2 -10   85.09   17.73
   2  -2  10   69.16   16.11
  -2   2 -10  105.25   19.25
   2  -2  11  222.40   30.43
   2   2  11  298.12   22.71
  -2   2 -11  316.71   35.85
  -2   2 -11  299.94   31.92
   2   2  12  183.97   19.32
  -2   2 -12  172.20   28.45
   2  -2  12  135.55   24.53
  -2   2 -12  198.83   26.54
   2   2  13 1051.70   48.86
   2  -2  13 1141.10   74.54
  -2   2 -13 1007.62   69.69
   2  -2  14 1106.03   76.24
  -2   2 -14  869.85   67.72
   2   2  14  957.90   49.02
   2  -2  15  644.89   59.21
  -2   2 -15  607.51   59.20
  -2   2 -16  387.44   48.65
   2  -2  16  419.01   48.74
   2  -2  17  149.98   30.19
  -2   2 -17  100.47   27.54
   2  -2  18   -0.47    8.26
  -2   2 -18   18.56   14.56
   2  -2  19   65.96   21.04
  -2   2 -19   74.92   24.64
  -2   2 -20  115.31   29.49
   2  -2  20  158.66   33.49
   2  -2  21  169.61   32.30
  -2   2 -21  205.89   39.42
   2  -2  22  225.27   40.63
  -2   2 -22  236.63   42.45
  -2   2 -23  119.79   31.26
   2  -2  23  105.95   28.69
   2  -2  24   26.89   15.85
  -2   2 -24   11.31   15.25
   2  -2  25   13.41   11.09
  -2   2 -25   23.64   17.24
   2  -2  26    9.75   12.56
  -2  -4  26   -0.66    5.85
  -2   4  26   16.20    9.30
   2   4 -25    3.87   19.21
  -2  -4  25   -4.83    7.23
  -2   4  25   18.92   13.57
  -2  -4  24   -2.01   14.02
   2   4 -24   24.22   18.14
  -2   4  24   17.94   15.13
  -2  -4  24    7.22    9.55
  -2  -4  23   88.74   28.56
   2   4 -23   80.26   26.33
  -2  -4  23   78.91   21.84
  -2   4  23   95.91   25.67
  -2  -4  22   20.25   15.50
  -2   4  22   44.76   18.32
  -2  -4  22    1.97    9.92
   2   4 -22    9.38   13.04
  -2  -4  22   22.05   11.54
  -2  -4  21  164.83   29.77
  -2  -4  21  182.67   29.74
   2   4 -21  171.66   35.92
  -2  -4  21  131.29   35.19
  -2   4  21  169.59   32.00
  -2  -4  20  -11.57   12.22
  -2  -4  20   49.63   24.87
   2   4 -20   27.53   18.00
  -2   4  20    7.13    9.02
  -2  -4  20   24.74   11.45
  -2  -4  19    5.76    8.17
  -2  -4  19    5.93    6.57
   2   4 -19   -9.61    9.82
  -2  -4  18   22.27   18.35
  -2  -4  18    0.41    6.45
   2   4 -18   16.61   11.09
  -2  -4  17   17.59   13.65
  -2  -4  17   23.89    6.50
   2   4 -17   27.08   13.81
  -2  -4  17   14.01    9.17
  -2  -4  16   -8.10   10.48
   2   4 -16    2.36    9.80
  -2   4  16    5.96    4.78
  -2  -4  16    1.78    3.18
  -2   4  15  407.20   30.28
   2   4 -15  433.20   43.67
  -2  -4  15  405.67   25.50
  -2  -4  15  388.64   44.19
  -2  -4  14  150.48   26.32
   2   4 -14  177.41   27.87
  -2  -4  14  199.40   18.57
   2   4 -13  135.72   22.41
  -2  -4  13  119.46   22.55
   2   4 -12   10.07    7.62
  -2  -4  12    4.11    6.11
   2   4 -11  100.07   18.94
  -2  -4  11   74.18   17.61
  -2  -4  10   -2.26    4.47
   2   4 -10    0.93    5.54
   2   4  -9   96.69   16.83
  -2  -4   9   90.11   16.66
   2   4  -8  349.55   31.29
  -2  -4   8  318.17   30.28
   2  -4  -8  365.68   28.11
   2   4  -7  608.56   39.63
   2  -4  -7  655.28   39.76
  -2  -4   7  666.44   42.91
   2  -4  -6  278.01   26.94
   2   4  -6  291.71   27.18
  -2  -4   6  311.17   28.71
   2   4  -5   89.67   14.99
   2  -4  -5  110.26   17.32
  -2  -4   5   98.04   16.11
  -2  -4   5   83.64   13.84
   2  -4  -4   36.69    9.80
   2  -4  -4   29.24    7.84
  -2  -4   4   19.43    6.52
  -2  -4   3  420.30   26.01
   2  -4  -3  360.41   33.52
   2  -4  -3  410.53   27.04
  -2  -4   2  147.11   14.31
   2  -4  -2  137.18   15.75
   2  -4  -2  138.08   21.65
   2   4  -2  150.51   11.79
   2  -4  -2  127.58   11.09
   2  -4  -1  388.30   19.03
   2   4  -1  372.98   18.40
   2   4  -1  389.33   18.92
  -2   4   1  409.69   19.48
   2  -4  -1  303.16   32.87
   2  -4  -1  374.84   18.90
  -2  -4   1  377.95   21.09
   2  -4  -1  403.47   26.57
   2   4   0  659.13   24.38
   2  -4   0  659.29   34.44
  -2   4   0  690.10   25.70
  -2  -4   0  662.17   24.84
   2  -4   0  667.79   24.81
   2  -4   0  556.60   45.78
  -2  -4   0  648.44   24.98
   2  -4   1  325.57   34.93
   2  -4   1  391.74   19.65
  -2   4  -1  389.53   20.18
  -2   4  -1  347.69   25.24
   2  -4   1  351.58   25.31
  -2  -4  -1  350.45   18.81
   2   4   1  377.67   18.83
  -2  -4  -2  454.83   22.34
   2  -4   2  441.14   42.31
  -2   4  -2  427.05   28.97
   2  -4   2  428.78   29.06
   2  -4   2  441.55   35.20
  -2   4  -3  593.26   35.78
  -2  -4  -3  667.48   27.88
  -2   4  -3  621.63   27.34
   2  -4   3  636.80   51.11
   2  -4   3  621.91   36.22
  -2   4  -3  607.14   26.69
   2  -4   3  670.97   44.13
   2  -4   3  576.05   32.92
  -2  -4  -3  652.63   27.54
  -2   4  -3  672.24   40.67
   2  -4   4   20.32    5.48
  -2   4  -4   30.29    8.73
  -2   4  -4   15.69    4.92
  -2  -4  -4   21.77    5.37
  -2   4  -4   17.69    4.60
   2  -4   4   11.46    8.04
  -2   4  -4   25.33    6.13
  -2  -4  -4   30.73    6.71
   2  -4   4   27.45    8.56
   2  -4   4   10.52    5.40
  -2   4  -4   23.10    7.72
  -2  -4  -4   24.82    5.68
  -2   4  -5  112.55   13.24
   2  -4   5  123.69   25.24
  -2   4  -5  134.04   14.22
  -2  -4  -5  134.01   13.91
   2   4   5  117.98   13.30
   2  -4   5  136.57   14.52
  -2   4  -5  110.07   17.41
  -2   4  -5  138.02   14.26
  -2   4  -5  133.78   18.72
  -2  -4  -5  124.71   13.70
   2  -4   5  109.73   18.41
   2  -4   5  129.44   17.12
  -2  -4  -5  123.82   13.75
   2   4   6  496.29   28.42
  -2   4  -6  536.83   29.78
  -2  -4  -6  499.67   27.67
   2  -4   6  518.71   29.53
   2  -4   6  489.66   33.66
  -2  -4  -6  518.03   30.37
  -2   4  -6  499.68   37.58
   2  -4   6  498.27   38.41
   2  -4   6  525.03   48.78
  -2   4  -6  492.07   35.86
  -2   4  -6  484.95   29.63
  -2   4  -7  533.78   38.50
  -2   4  -7  568.40   32.10
  -2  -4  -7  556.70   30.65
   2  -4   7  596.45   33.74
   2   4   7  522.15   30.74
  -2   4  -7  576.48   41.61
   2  -4   7  545.64   51.54
   2  -4   7  545.42   41.12
   2   4   7  534.05   33.14
  -2  -4  -7  597.26   34.71
  -2   4  -7  521.37   32.67
   2  -4   7  587.15   38.30
  -2  -4  -8  280.38   23.17
   2  -4   8  271.10   24.00
   2   4   8  279.79   24.21
  -2   4  -8  279.70   29.03
  -2   4  -8  276.26   29.98
   2  -4   8  312.56   29.51
  -2   4  -8  304.46   24.68
   2   4   8  323.34   24.96
   2  -4   8  287.59   38.54
  -2   4  -8  300.55   26.53
  -2  -4  -8  272.71   25.22
   2  -4   8  263.67   29.00
   2  -4   9    9.11    5.59
  -2   4  -9   14.15    7.41
  -2   4  -9    5.11    4.98
   2  -4   9   16.57   14.99
   2   4   9    7.16    1.85
   2   4   9   12.96    5.88
   2   4   9    9.73    5.68
   2  -4   9    8.69    6.93
   2  -4   9    4.66    5.46
   2   4  10   39.96   10.16
   2   4  10   43.87    5.60
   2  -4  10   43.41   10.89
   2   4  10   49.12    9.08
   2  -4  10   62.56   21.07
   2  -4  10   49.04   14.20
   2  -4  10   24.85    9.53
   2   4  11  222.00   25.80
   2  -4  11  231.53   28.00
   2   4  11  254.40   16.08
   2  -4  11  221.14   25.95
   2   4  11  227.34   18.73
  -2   4 -11  241.12   31.07
   2  -4  11  228.37   34.59
   2  -4  11  235.01   29.82
   2  -4  12   -2.18    5.52
   2   4  12    0.83    2.11
   2   4  12   -0.37    4.48
  -2   4 -12   -5.89    7.11
   2  -4  12   -1.41    4.93
   2   4  12    1.18    2.67
   2  -4  12    1.18    8.55
   2  -4  12   -3.02    5.39
   2  -4  13   71.20   19.14
   2  -4  13   52.97   14.49
   2   4  13   50.59    8.73
   2   4  13   39.64   13.48
  -2   4 -13   43.82   14.12
   2  -4  13   51.85   14.75
   2  -4  14  127.58   25.79
  -2   4 -14  131.75   25.77
   2  -4  14  124.64   21.80
   2   4  14  129.24   23.35
   2  -4  15  247.23   36.80
   2   4  15  272.15   34.49
  -2   4 -15  270.69   38.09
   2  -4  16   75.38   22.05
  -2   4 -16   52.76   19.51
   2  -4  17    0.65    9.29
  -2   4 -17    0.54    7.70
   2  -4  18    8.00   13.64
  -2   4 -18  -14.91   11.39
   2  -4  19  -19.26   12.14
  -2   4 -19   14.42    9.60
   2  -4  20   -6.39   12.17
  -2   4 -20   15.97   10.51
  -2   4 -21  110.45   30.96
   2  -4  21   90.35   28.50
   2  -4  22   10.73   15.30
  -2   4 -22   44.90   23.34
   2  -4  23    9.90   10.62
  -2   4 -23   46.23   20.20
   2   4  23   30.13   15.43
   2   4  24   -0.54    9.05
   2  -4  24    9.80   10.43
   2   4  25  -14.76   15.16
  -2  -6  25  -10.91   10.66
  -2  -6  24   31.60   16.34
  -2   6  24    6.09    9.75
  -2   6  23   53.36   19.31
  -2  -6  23   34.06   15.90
  -2  -6  23   19.34   12.41
  -2  -6  22   -5.57    8.73
  -2  -6  22   12.44   12.93
   2   6 -22    3.01    9.17
  -2   6  22   28.57   14.46
  -2  -6  21   56.62   22.82
   2   6 -21   63.41   24.16
  -2  -6  21   50.38   18.83
  -2  -6  21   50.22   16.04
  -2   6  21   70.50   21.23
  -2  -6  20   29.85   19.22
  -2  -6  20   17.03    9.89
  -2  -6  20   28.45   16.03
   2   6 -20   -8.19   10.72
  -2   6  20   11.87   10.85
  -2  -6  19  -11.55    7.58
   2   6 -19    0.30    8.60
  -2  -6  19    1.77    6.33
  -2   6  19    1.85   11.95
  -2  -6  19    3.53    9.73
   2   6 -18   69.71   24.23
  -2  -6  18   72.43   19.15
  -2  -6  18   58.05   19.59
  -2   6  18   65.76   19.83
  -2  -6  18   79.90   24.32
  -2   6  17   -0.11    7.05
   2   6 -17   28.86   17.12
  -2  -6  17   -2.70    4.88
  -2  -6  17   28.37   14.98
  -2  -6  17   -6.80    8.03
  -2  -6  16   92.46   19.28
  -2   6  16  104.61   22.01
   2   6 -16  110.71   25.08
  -2  -6  16   83.90   21.81
  -2  -6  16   99.32   17.07
  -2  -6  16   87.38   22.56
  -2  -6  15  243.28   30.31
  -2   6  15  246.94   32.33
   2   6 -15  225.46   34.87
  -2  -6  15  280.06   38.70
  -2  -6  14  151.40   23.80
  -2   6  14  153.17   24.46
   2   6 -14  144.93   27.26
  -2  -6  14  195.76   32.42
   2   6 -13  112.01   23.86
  -2  -6  13  130.94   25.61
   2   6 -12  196.66   30.39
   2  -6 -12  216.53   24.09
  -2  -6  12  200.32   30.47
   2  -6 -11   31.36   10.21
   2   6 -11   30.75   12.71
  -2  -6  11   26.75   12.89
   2   6 -10  352.69   38.56
   2  -6 -10  359.27   34.71
  -2  -6  10  395.62   40.99
   2   6  -9  259.04   32.07
  -2  -6   9  212.19   30.08
   2  -6  -9  215.23   27.90
   2  -6  -8  592.87   46.88
   2   6  -8  606.51   48.54
  -2  -6   8  637.16   50.76
   2  -6  -7  652.98   50.51
  -2  -6   7  641.20   49.78
  -2  -6   6  739.67   51.74
   2  -6  -6  650.07   51.80
   2  -6  -5   19.55   10.46
  -2  -6   5   13.22    7.80
   2  -6  -4  681.16   25.01
   2   6  -4  701.79   24.23
   2  -6  -4  590.22   52.00
  -2  -6   3    2.52    1.79
   2  -6  -3   -1.94    1.66
  -2   6   3    0.61    1.52
   2   6  -3    1.62    1.70
   2  -6  -3    9.03    9.43
   2  -6  -3    4.05    2.04
   2  -6  -2 1094.14   26.09
  -2   6   2 1043.21   24.76
   2   6  -2 1098.20   25.53
  -2  -6   2 1082.38   27.35
   2  -6  -2  948.13   68.52
   2  -6  -1  655.70   57.57
   2  -6   0 1065.79   74.95
  -2   6   0 1254.37   62.08
  -2  -6   0 1155.51   25.22
  -2   6   0 1168.48   27.07
   2  -6   1  668.18   60.28
  -2  -6  -1  640.98   21.05
  -2   6  -1  767.35   24.72
  -2   6  -1  753.91   48.53
   2  -6   2 1009.40   74.25
  -2   6  -2 1070.53   58.68
  -2   6  -2 1079.48   34.21
  -2   6  -3   17.86    8.62
   2  -6   3    4.44    6.36
   2  -6   3    5.09    4.69
  -2   6  -4  654.11   47.64
   2  -6   4  648.02   61.03
   2  -6   4  531.74   46.68
  -2   6  -4  651.28   46.35
   2  -6   4  637.37   44.04
  -2   6  -5   63.30   15.69
  -2   6  -5   49.50   13.97
  -2   6  -5   40.72    7.31
   2  -6   5   52.47   15.26
   2  -6   5   35.58   15.13
   2  -6   5   70.30   15.21
  -2  -6  -5   65.85    9.45
  -2   6  -6  944.65   58.09
  -2   6  -6  999.80   62.08
  -2  -6  -6  974.44   38.32
   2  -6   6  917.28   74.29
   2  -6   6  902.56   60.42
  -2   6  -6  911.59   36.25
   2  -6   6  891.27   53.27
  -2   6  -7  836.33   37.68
   2  -6   7  843.43   72.00
  -2   6  -7  806.53   36.63
   2  -6   7  821.84   37.59
  -2  -6  -7  762.82   35.70
  -2   6  -7  794.08   54.67
  -2   6  -7  828.34   56.86
   2  -6   7  815.17   57.95
   2  -6   7  751.37   50.11
  -2   6  -8  653.44   35.63
   2  -6   8  754.21   38.14
   2  -6   8  662.62   64.23
   2   6   8  722.97   36.78
  -2   6  -8  703.01   52.33
  -2   6  -8  739.87   37.42
   2  -6   8  619.17   50.90
  -2  -6  -8  689.65   35.86
  -2   6  -8  704.76   54.76
   2  -6   8  664.68   48.96
   2  -6   9  122.37   29.53
  -2   6  -9   88.81   19.07
   2  -6   9  136.96   17.42
   2  -6   9  111.19   21.95
   2   6   9  109.48   14.95
   2  -6   9  136.51   22.05
   2  -6  10  475.07   34.01
   2  -6  10  457.36   55.84
  -2   6 -10  428.39   42.45
   2  -6  10  479.68   43.71
   2   6  10  450.66   32.40
   2  -6  10  503.74   46.89
   2   6  11   -2.33    4.24
  -2   6 -11   14.14   13.35
   2  -6  11    4.01    5.88
   2  -6  11   15.16   11.76
   2  -6  11   -7.29   10.59
   2  -6  11   -9.33    7.56
  -2   6 -12  250.21   34.51
   2  -6  12  285.74   29.42
   2   6  12  300.23   30.10
   2  -6  12  279.06   43.42
   2  -6  12  282.50   35.88
   2  -6  12  235.63   32.21
   2  -6  13  142.77   22.25
   2   6  13  116.69   20.14
   2  -6  13  155.13   32.78
  -2   6 -13  115.18   25.42
   2  -6  13  161.44   27.14
   2  -6  13  136.51   26.21
  -2   6 -14  310.50   40.90
   2  -6  14  245.07   34.50
   2  -6  14  230.97   29.80
   2   6  14  275.62   32.12
   2  -6  14  273.96   44.94
   2  -6  14  281.10   38.96
   2  -6  15  355.10   38.21
   2   6  15  286.95   34.36
   2  -6  15  281.24   37.38
   2  -6  15  294.66   46.85
   2  -6  15  346.94   45.18
  -2   6 -15  267.31   39.91
   2  -6  16  151.40   31.02
   2  -6  16  157.28   28.45
  -2   6 -16  200.74   35.05
   2  -6  16  151.79   26.46
   2   6  16  197.99   29.98
   2  -6  16  141.19   33.12
   2  -6  17   18.80   14.04
   2  -6  17   14.16    5.68
  -2   6 -17   14.94   12.93
   2  -6  17   16.82    9.89
   2   6  17   13.24    9.58
   2  -6  18   33.30   19.16
   2  -6  18   61.92   20.13
  -2   6 -18   57.38   20.36
   2   6  18   48.44   16.50
   2  -6  19  -20.61   16.60
   2  -6  19    7.17    7.60
  -2   6 -19    6.48   12.55
   2   6  19    2.44    7.85
   2  -6  20   83.89   27.66
  -2   6 -20   49.11   18.55
   2   6  20   39.40   17.38
   2  -6  20   48.46   19.24
   2  -6  21   54.49   24.49
  -2   6 -21  135.53   37.87
   2   6  21  104.66   27.50
   2  -6  21   84.40   23.16
   2  -6  22   46.83   23.54
   2   6  22    8.99    8.89
   2  -6  22   31.10   16.04
   2   6  23   -4.17   12.74
  -2  -8  18   11.55   14.62
   2   8 -17    4.68    9.09
  -2  -8  17    9.67   13.18
  -2  -8  17   -3.23    8.58
   2   8 -16   55.59   20.35
  -2  -8  16   54.97   20.94
  -2  -8  16   38.51   17.38
   2   8 -15   70.22   23.34
  -2  -8  15   71.31   24.09
  -2  -8  15   26.87   15.42
   2   8 -14   87.61   25.49
  -2  -8  14   96.94   25.47
  -2  -8  14   71.63   23.02
   2   8 -13   41.44   21.77
  -2  -8  13   23.51   13.84
   2   8 -12   12.73   11.49
  -2  -8  12   18.73    9.92
  -2  -8  11   -3.62    9.37
  -2  -8  10   35.08   15.11
   2  -8  -9   55.56   18.80
  -2  -8   9   84.39   22.32
  -2  -8   8  205.44   33.24
   2  -8  -8  190.91   32.56
   2  -8  -7  259.90   38.48
  -2  -8   7  257.05   36.40
   2  -8  -6   41.25   19.05
  -2  -8   6   40.01   15.06
   2  -8  -5   27.49   14.86
  -2  -8   5   66.60   18.24
   2  -8  -4  -10.69   13.02
  -2   8   4   10.01    7.14
  -2   8   3   24.61   11.01
   2  -8  -3   51.59   21.47
  -2   8   2   47.94   14.36
   2  -8  -2   41.82   19.16
  -2   8   1  292.91   33.90
   2  -8  -1  362.46   51.79
   2  -8   0  169.93   37.23
  -2   8   0  225.45   30.60
   2  -8   1  284.16   45.10
  -2   8  -1  276.43   34.25
  -2   8  -2   18.60   14.17
   2  -8   2   -1.88   10.14
  -2   8  -3   20.01   10.64
   2  -8   3   47.51   22.77
   2  -8   3   19.58   10.26
  -2   8  -4   22.79   13.21
   2  -8   4    1.63    5.74
   2  -8   4    6.89    7.66
  -2   8  -5   81.98   19.61
   2  -8   5   69.55   25.08
   2  -8   5   79.35   21.63
   2  -8   5   93.32   21.56
   2  -8   6   90.65   26.14
   2  -8   6  119.55   25.84
   2  -8   6   91.77   20.50
  -2   8  -6   94.91   22.25
  -2   8  -7  268.84   37.53
   2  -8   7  212.65   40.92
   2  -8   7  167.92   29.76
   2  -8   7  310.35   37.83
  -2   8  -8   72.29   20.54
   2  -8   8   53.13   24.82
   2  -8   8   80.35   20.35
   2  -8   8   87.47   21.18
   2  -8   9   64.26   23.40
  -2   8  -9   58.47   17.46
   2  -8   9   72.09   20.55
   2  -8   9   59.86   17.84
   2  -8  10    9.53   10.08
  -2   8 -10    2.62    8.63
   2  -8  10   -3.27   14.82
   2  -8  10    3.15    6.67
  -2   8 -11    8.83   11.72
   2  -8  11    2.00   11.57
   2  -8  11    3.04   13.30
   2  -8  11    5.41    6.51
   2  -8  12   24.16   19.40
  -2   8 -12   21.07   13.30
   2  -8  12   15.91   11.05
   2  -8  12    2.55    6.42
  -2   8 -13   91.54   23.98
   2  -8  13   44.39   19.31
   2  -8  13   69.30   19.92
   2  -8  13   57.18   18.83
   2  -8  14   57.17   23.70
   2  -8  14   62.74   19.71
  -2   8 -14   51.44   20.00
   2  -8  14   58.04   19.62
  -2   8 -15   60.12   20.95
   2  -8  15   23.99   15.80
   2  -8  15   31.27   11.85
   2  -8  15   66.96   21.45
  -2   8 -16   37.29   18.60
   2  -8  16   21.15   16.41
   2  -8  16   32.49   16.29
   2  -8  16   36.85   18.47
   2  -8  17   16.21   14.40
   2  -8  18   -6.72    9.83
   2 -10  -6   36.78   18.14
  -2 -10   6   40.25   17.58
   2 -10  -5   79.31   27.94
  -2 -10   5   61.94   20.84
   2 -10  -4  -11.07   13.99
  -2 -10   4   18.72   15.04
   2 -10  -3  188.65   41.31
  -2 -10   3  205.41   36.26
   2 -10  -2   33.97   18.10
   2 -10  -1   64.79   23.73
  -2  10   0   39.17   14.72
   2 -10   0   74.57   27.92
   2 -10   1  111.94   25.30
  -2  10  -1   74.69   20.11
   2 -10   1  136.81   38.43
   2 -10   2    3.03   12.63
  -2  10  -2   27.56   15.40
   2 -10   2    5.84    6.27
  -2  10  -3  158.71   30.70
   2 -10   3  146.70   38.57
   2 -10   3  113.72   28.41
   2 -10   3  117.10   25.60
   2 -10   4    8.97   12.17
   2 -10   4   23.92   17.27
   2 -10   4    2.85    8.26
   2 -10   5  146.65   29.43
   2 -10   5  225.92   50.23
   2 -10   5  181.22   35.99
   2 -10   6   35.87   19.91
   2 -10   6   46.13   19.80
   2 -10   6   33.65   16.81
   2 -10   7   88.50   24.07
   2 -10   7   45.17   18.09
   2 -10   8   21.63   13.56
   2 -10   8   35.42   15.99
   2 -10   9   62.73   20.00
   2 -10  10    9.02   11.90
   3   1 -28   11.85    8.70
   3  -1 -28    7.55   13.50
   3   1 -27   -4.67   12.87
   3  -1 -27    8.51    8.67
  -3  -1  26   12.42    6.96
   3   1 -26   19.89   15.36
   3  -1 -26   13.32   11.74
  -3  -1  25   32.15   18.34
   3  -1 -25   19.57   13.95
   3   1 -25    3.89    9.30
  -3  -1  24   37.30   17.78
  -3   1  24   40.98   17.73
   3  -1 -24   55.67   19.64
   3   1 -24   47.94   18.41
  -3  -1  23   89.99   26.00
  -3   1  23  100.52   26.27
   3   1 -23   97.85   27.48
   3  -1 -23  107.71   25.68
  -3  -1  22  183.15   39.79
   3   1 -22  146.96   32.30
   3  -1 -22  123.26   27.87
  -3   1  22  123.44   28.94
  -3  -1  21  114.64   27.98
  -3   1  21  107.35   26.32
   3  -1 -21  129.43   27.76
   3   1 -21  124.54   28.19
  -3  -1  20   86.57   24.99
  -3   1  20  177.73   32.11
   3   1 -20  141.87   29.80
  -3  -1  20   99.36   15.57
   3  -1 -20  116.38   24.82
  -3  -1  19   70.62   24.11
  -3   1  19   49.07   18.85
   3   1 -19    9.14   10.69
  -3  -1  19   29.10    8.30
  -3  -1  18  133.88   29.34
  -3   1  18   97.11   22.57
   3   1 -18  112.99   24.44
  -3  -1  18  130.74   16.86
  -3  -1  17   -1.86    9.99
  -3   1  17   23.71   13.83
   3   1 -17    5.77    5.69
  -3  -1  16  235.95   35.62
  -3   1  16  257.17   36.17
   3   1 -16  329.37   38.77
  -3   1  16  285.31   26.62
   3   1 -15  692.09   52.66
  -3   1  15  678.78   17.91
  -3   1  15  688.12   40.95
  -3   1  15  713.78   58.33
  -3  -1  15  749.02   62.29
   3   1 -14  865.76   55.36
  -3   1  14  875.77   46.10
  -3  -1  14  792.15   61.99
  -3   1  14  990.37   66.31
  -3  -1  13  176.00   27.73
  -3   1  13  167.48   27.07
  -3   1  13  203.73   22.24
   3   1 -13  191.57   24.50
   3  -1 -13  202.20   16.46
   3   1 -12  352.59   30.94
  -3   1  12  298.75   26.59
   3  -1 -12  353.01   23.30
  -3  -1  12  281.55   33.48
  -3   1  12  292.59   34.32
   3   1 -11  370.57   29.31
  -3   1  11  388.04   30.10
   3   1 -11  386.25   34.86
  -3  -1  11  354.02   12.14
   3  -1 -11  374.17   25.23
   3  -1 -11  346.44   36.88
  -3  -1  11  384.57   36.55
  -3   1  11  399.69   38.10
  -3  -1  10  409.23   17.24
   3  -1 -10  441.45   40.51
   3   1 -10  368.67   33.98
   3   1 -10  398.33   28.40
   3   1 -10  359.48   31.01
   3  -1 -10  393.27   26.92
  -3   1  10  400.79   36.59
  -3   1  10  401.88   30.43
  -3  -1  10  369.47   33.20
  -3  -1   9  323.24   29.03
  -3  -1   9  284.48   27.52
   3   1  -9  303.00   22.69
  -3   1   9  298.73   26.93
   3   1  -9  346.10   28.40
   3  -1  -9  305.42   24.74
  -3  -1   9  312.78   17.42
  -3   1   9  313.86   31.10
   3   1  -9  323.60   31.53
   3  -1  -9  297.65   32.17
  -3   1   8 1441.12   57.55
   3   1  -8 1438.06   53.17
  -3  -1   8 1327.17   59.76
   3   1  -8 1347.81   63.49
   3  -1  -8 1302.62   62.81
  -3   1   8 1399.06   60.27
   3   1  -8 1388.99   44.95
   3  -1  -8 1364.38   52.79
  -3  -1   8 1468.16   57.17
  -3   1   7 1734.51   62.96
   3   1  -7 1646.43   45.33
   3  -1  -7 1653.11   59.35
  -3  -1   7 1793.82   50.51
  -3  -1   7 1688.04   67.60
   3   1  -7 1602.55   68.50
   3  -1  -7 1708.58   67.67
  -3  -1   7 1651.51   55.94
  -3   1   7 1760.50   61.26
   3   1  -7 1733.61   54.31
  -3  -1   6 1090.90   53.65
   3  -1  -6 1160.36   50.78
   3   1  -6 1144.40   56.66
  -3   1   6 1099.04   50.02
   3   1  -6 1156.55   34.93
  -3   1   6 1153.26   41.18
   3   1  -6 1124.97   41.00
  -3  -1   6 1147.65   43.29
   3  -1  -6 1115.45   50.06
  -3   1   6 1133.26   44.24
  -3  -1   6 1110.01   37.36
   3  -1  -5   62.48   12.51
   3  -1  -5   46.93    8.82
  -3  -1   5   48.77    7.27
  -3   1   5   60.11   10.03
  -3   1   5   64.55    9.84
   3   1  -5   51.40    6.80
  -3  -1   5   62.83   13.29
   3   1  -5   75.68   14.84
  -3   1   5   50.84   10.64
   3   1  -5   63.58    8.92
  -3  -1   5   52.45    9.08
  -3  -1   4  507.73   21.03
  -3   1   4  573.63   36.77
   3   1  -4  496.67   20.17
  -3  -1   4  567.15   38.35
  -3   1   4  540.59   29.95
  -3  -1   4  527.91   25.47
   3   1  -4  582.53   39.18
   3  -1  -4  578.26   37.17
   3  -1  -4  532.09   25.73
   3  -1  -3  118.14   18.16
  -3  -1   3  111.06    9.46
  -3  -1   3  133.55   19.05
   3   1  -3  132.88   18.60
  -3  -1   3  118.95   11.24
   3  -1  -3  130.45   10.17
  -3   1   3  119.81   15.13
  -3  -1   2  276.10   26.97
   3   1  -2  314.92   27.56
  -3  -1   2  302.90   15.31
  -3   1   2  303.99   24.73
   3  -1  -2  326.93   28.79
   3  -1  -1 1639.29   48.75
   3   1  -1 1644.69   61.66
  -3  -1   1 1695.16   65.56
   3   1  -1 1599.51   48.52
  -3   1   1 1689.47   60.62
   3  -1  -1 1654.53   65.30
  -3   1   0 1892.41   31.27
   3  -1   0 1829.31   52.05
   3   1   0 1836.00   52.35
  -3  -1   0 1936.57   70.05
   3   1   0 1937.48   64.55
  -3   1   0 1958.98   68.14
   3  -1   1 2041.59   55.29
   3  -1   1 2016.17   54.03
   3   1   1 2155.20   55.21
  -3   1  -1 2028.06   55.16
   3   1   1 2130.70   66.15
  -3  -1  -1 2053.05   55.44
   3   1   1 2080.39   56.41
  -3   1  -1 2000.94   40.24
  -3  -1  -1 2105.40   56.55
  -3   1  -1 2114.33   73.78
  -3   1  -1 2097.80   55.77
  -3  -1  -1 2111.51   73.32
  -3   1  -2  194.99   10.12
   3  -1   2  190.78   16.97
   3   1   2  215.53   18.16
  -3   1  -2  219.43   25.13
  -3   1  -2  168.26   13.96
  -3  -1  -2  203.00   17.97
  -3  -1  -2  216.46   18.39
   3   1   2  236.65   21.53
  -3   1  -2  207.70   18.01
  -3  -1  -2  198.93   22.51
   3  -1   2  221.27   12.93
  -3   1  -2  196.25   17.54
  -3   1  -3  107.21   13.61
  -3  -1  -3   98.27   12.85
   3  -1   3  107.99   11.86
  -3  -1  -3  109.53   13.58
  -3   1  -3  106.08   13.08
  -3  -1  -3  114.59   13.47
  -3   1  -3  114.23    9.78
  -3  -1  -3  117.10   17.33
   3  -1   3  105.01   13.11
  -3   1  -3  116.62   13.94
   3   1   3   98.00   13.86
  -3   1  -3  116.72   13.79
  -3   1  -3   97.44   17.36
   3   1   3  111.39   13.51
   3  -1   4   17.66    6.43
   3   1   4   14.41    6.67
   3  -1   4   11.05    5.25
  -3   1  -4   11.83    5.35
   3  -1   4    7.91    4.17
  -3   1  -4   13.60    5.87
  -3  -1  -4   16.89    6.68
  -3   1  -4    7.09    4.21
  -3  -1  -4   10.84    4.56
  -3   1  -4   14.13    5.30
  -3  -1  -4   12.41    5.24
  -3  -1  -4    9.24    6.64
   3   1   4    2.75    3.56
   3   1   4   18.10    6.55
  -3   1  -4   11.83    4.10
  -3   1  -4    7.44    6.42
   3  -1   5  495.53   30.40
   3   1   5  515.39   31.40
  -3   1  -5  516.76   31.66
  -3  -1  -5  497.26   30.77
  -3   1  -5  464.28   29.27
  -3  -1  -5  486.41   29.56
  -3   1  -5  521.15   30.07
  -3  -1  -5  534.53   22.79
  -3  -1  -5  514.77   35.23
   3   1   5  520.61   32.16
   3  -1   5  457.45   31.63
   3  -1   5  507.40   31.20
  -3   1  -5  486.53   30.21
  -3   1  -5  456.72   39.10
  -3   1  -5  521.18   29.24
  -3  -1  -5  465.68   30.20
  -3  -1  -5  484.31   28.36
  -3   1  -6  420.43   28.78
  -3  -1  -6  403.96   27.98
   3  -1   6  439.99   30.37
   3   1   6  408.61   29.53
  -3  -1  -6  425.72   31.49
  -3  -1  -6  399.97   20.95
  -3   1  -6  387.13   26.69
  -3   1  -6  395.57   37.87
   3  -1   6  376.00   30.90
  -3  -1  -6  412.63   28.14
  -3   1  -6  422.61   29.60
   3  -1   7 2762.11   79.71
   3   1   7 2785.62   79.53
  -3  -1  -7 2728.28   58.69
  -3  -1  -7 2705.80   77.40
  -3   1  -7 2703.72   73.33
  -3   1  -7 2525.13   97.44
  -3   1  -7 2733.58   82.87
   3  -1   7 2740.04   90.17
  -3  -1  -7 2879.74   80.12
   3  -1   8  171.24   24.76
  -3  -1  -8  152.59   20.37
   3   1   8  173.82   21.13
  -3   1  -8  152.34   18.08
  -3  -1  -8  178.33   19.72
   3  -1   8  158.50   20.07
  -3   1  -8  188.24   23.50
   3  -1   9  282.71   28.20
   3   1   9  288.58   27.87
  -3   1  -9  291.07   26.15
  -3   1  -9  296.04   31.56
   3  -1   9  319.74   34.00
  -3  -1  -9  343.08   26.05
   3  -1  10    5.47    5.54
   3  -1  10   20.98    8.35
   3   1  10   35.18    9.69
  -3  -1 -10   28.70    8.27
   3  -1  11    3.51    9.56
   3  -1  11    2.05    6.10
   3   1  11   13.20    7.10
  -3  -1 -11    9.24    5.34
   3  -1  12    8.58    9.96
   3   1  12    2.72    4.64
   3  -1  12    2.23    5.37
   3   1  12    9.95    7.36
  -3  -1 -12    7.60    5.50
   3  -1  13  757.05   54.88
   3   1  13  772.22   54.91
   3   1  13  744.04   43.19
  -3  -1 -13  781.56   32.42
   3  -1  13  791.50   60.64
   3  -1  14   57.44   17.11
   3  -1  14   45.40   16.76
   3   1  14   51.86   16.50
  -3  -1 -14   41.62    6.98
   3  -1  15 1159.78   73.35
   3   1  15 1128.84   72.85
   3  -1  15 1166.90   78.14
   3  -1  16    3.80    9.27
  -3   1 -16   -3.49   11.66
   3   1  16    9.78    9.52
   3  -1  16    0.87    9.62
   3  -1  17   13.16   10.39
   3  -1  17    7.80    8.53
  -3   1 -17   15.51   14.53
   3   1  17   12.27   12.18
   3  -1  18   54.86   18.53
   3  -1  18   75.87   20.91
  -3   1 -18   79.90   23.60
   3   1  18   88.51   24.34
   3  -1  19   25.30   14.68
  -3   1 -19   43.74   17.71
   3  -1  19   17.87    8.73
   3   1  19   24.50   15.18
   3  -1  20    4.02   10.08
   3   1  20   11.13   11.04
  -3   1 -20   16.55   14.93
   3  -1  20   17.90   12.94
   3  -1  21  371.78   50.08
   3  -1  21  441.34   53.68
  -3   1 -21  415.26   54.37
   3   1  21  360.08   49.47
   3  -1  22    0.68    7.69
   3  -1  22   16.97    9.94
  -3   1 -22   13.56   15.93
   3   1  22    4.63   12.70
   3  -1  23  158.17   34.92
   3   1  23  135.22   32.87
   3  -1  23  159.81   34.35
  -3   1 -23  129.58   31.51
   3  -1  24   -7.58   10.19
   3  -1  24    0.51   10.03
  -3   1 -24    0.36    8.76
   3   1  24   -4.34    6.86
   3   1  25  -18.54   17.25
   3   3 -27   11.62   14.86
  -3  -3  26   -8.38   10.26
  -3   3  26   17.14   13.22
  -3  -3  25   12.08    9.66
  -3   3  25   -8.08   13.00
  -3  -3  25    5.00   10.83
   3   3 -25   -6.53    9.33
  -3  -3  24   26.55   16.16
   3   3 -24   49.31   21.30
  -3  -3  23  136.14   36.16
   3   3 -23   84.19   26.79
  -3  -3  22  147.81   35.53
   3   3 -22  164.57   36.05
  -3  -3  21  204.92   40.47
   3   3 -21  209.53   38.42
  -3  -3  21  241.25   30.61
  -3  -3  20   59.81   22.71
   3   3 -20   42.57   20.09
  -3  -3  20   33.06   11.66
  -3  -3  19   26.30   14.64
   3   3 -19   35.22   14.97
  -3  -3  18    8.52   12.03
   3   3 -18   -7.45    8.06
  -3   3  18    7.22    5.40
  -3  -3  17  159.58   31.23
   3   3 -17  179.91   29.33
  -3   3  17  199.20   22.29
   3  -3 -17  131.79   18.22
  -3   3  16  316.40   28.72
   3   3 -16  341.63   38.26
   3  -3 -16  318.27   28.61
  -3  -3  16  308.93   41.10
   3   3 -15  956.91   61.45
  -3   3  15  969.55   50.47
   3  -3 -15  885.76   48.20
  -3  -3  15  940.00   67.45
  -3  -3  15  936.17   24.42
  -3   3  14  702.88   42.88
   3   3 -14  729.48   50.79
   3  -3 -14  606.38   40.30
  -3  -3  14  601.88   51.77
   3   3 -13  459.35   38.90
  -3   3  13  502.99   37.21
   3  -3 -13  517.29   37.51
  -3  -3  13  434.06   41.85
   3   3 -12    7.18    6.15
  -3   3  12    7.89    6.20
   3  -3 -12   -2.56    4.63
  -3  -3  12    8.25    8.20
   3   3 -11  197.03   23.47
   3  -3 -11  225.47   25.10
  -3  -3  11  183.56   24.93
   3   3 -10   58.83   13.68
   3  -3 -10   66.84   13.48
  -3  -3  10   47.10   12.38
  -3   3   9  691.77   33.71
   3   3  -9  716.98   41.18
   3  -3  -9  652.04   42.12
  -3  -3   9  700.37   44.33
   3  -3  -9  701.39   43.49
  -3   3   8 1294.07   49.58
   3   3  -8 1252.43   53.07
   3  -3  -8 1348.42   56.03
  -3  -3   8 1303.64   58.39
   3  -3  -8 1274.22   59.05
  -3   3   7 2157.36   68.13
   3   3  -7 1982.70   64.85
   3  -3  -7 2016.91   74.01
  -3  -3   7 1976.17   69.43
  -3  -3   7 2001.68   65.13
   3  -3  -7 2039.96   64.14
   3  -3  -6  575.31   39.90
   3   3  -6  583.70   34.10
  -3  -3   6  590.10   34.30
  -3   3   6  617.51   39.54
  -3  -3   6  564.97   35.67
   3   3  -5  333.86   24.81
  -3   3   5  355.86   31.52
  -3  -3   5  337.17   25.06
   3  -3  -5  351.56   31.11
  -3  -3   5  340.71   26.77
  -3  -3   4   19.72    6.24
   3  -3  -4   22.62    5.26
  -3   3   4    9.70    4.23
  -3  -3   4   24.82    7.96
   3  -3  -4   25.69    9.69
   3  -3  -3  228.44   16.12
  -3  -3   3  231.77   20.32
  -3   3   3  249.76   29.39
   3  -3  -3  204.00   24.11
   3  -3  -2  379.73   32.64
   3   3  -2  413.75   24.70
  -3   3   2  408.96   38.91
  -3  -3   2  442.68   27.73
   3  -3  -2  408.04   21.23
   3  -3  -2  433.40   25.08
  -3  -3   1 1289.38   47.50
   3   3  -1 1305.33   43.68
   3  -3  -1 1283.81   43.02
  -3   3   1 1300.74   71.17
   3   3  -1 1335.68   64.49
   3  -3  -1 1320.94   60.65
   3  -3  -1 1309.39   39.67
   3  -3   0 1771.26   49.52
   3   3   0 1789.69   49.97
  -3   3   0 1725.77   46.26
  -3   3   0 1692.44   49.94
   3  -3   0 1698.00   69.74
  -3   3   0 1690.88   83.21
   3  -3   0 1736.21   50.20
   3   3   0 1804.13   72.92
   3   3   0 1687.50   50.24
   3  -3   0 1751.70   48.41
  -3  -3   0 1842.74   52.41
   3  -3   1  566.58   24.77
   3  -3   1  493.70   26.81
   3   3   1  563.07   28.42
  -3   3  -1  552.83   27.45
   3  -3   1  621.33   30.32
  -3  -3  -1  556.72   29.03
   3   3   1  600.75   40.73
  -3   3  -1  573.33   29.42
   3  -3   1  552.93   40.27
   3  -3   2  187.93   16.88
   3   3   2  166.55   16.05
  -3   3  -2  159.58   16.25
  -3  -3  -2  145.25   15.15
  -3   3  -2  169.27   16.20
   3  -3   2  152.23   16.05
  -3  -3  -2  155.14   15.51
   3   3   2  163.40   20.88
  -3   3  -2  172.99   16.17
   3  -3   2  198.02   15.36
   3  -3   2  178.56   23.33
  -3   3  -3   61.02   10.19
  -3  -3  -3   51.75    9.59
   3  -3   3   44.36    9.30
  -3   3  -3   49.11    9.56
   3   3   3   40.97    8.32
  -3  -3  -3   45.26    8.82
  -3   3  -3   48.72    9.54
   3   3   3   60.60   12.74
   3  -3   3   34.24    8.26
   3  -3   3   51.40    8.49
   3  -3   3   73.85   15.86
  -3  -3  -4   11.21    4.67
  -3  -3  -4    5.35    2.78
   3   3   4    5.29    3.78
  -3  -3  -4   11.50    5.98
   3  -3   4   12.27    6.49
  -3   3  -4    8.99    5.54
   3   3   4    3.40    3.48
   3  -3   4   13.62    4.73
   3  -3   4   11.79    7.33
  -3   3  -4    2.91    2.97
  -3   3  -4   13.01    6.13
  -3   3  -4   11.78    5.86
   3  -3   5   70.48   12.22
  -3  -3  -5   75.55   11.94
   3   3   5   64.27   11.62
  -3   3  -5   64.60   11.91
  -3   3  -5   89.21   15.45
   3  -3   5  107.05   16.35
  -3   3  -5   71.95   11.61
  -3  -3  -5   67.24   11.01
   3   3   5   74.71   13.11
  -3   3  -5   74.92   12.26
   3  -3   5   74.92   12.23
   3  -3   5   72.84   16.50
  -3   3  -6 1357.15   52.12
  -3  -3  -6 1352.66   50.69
  -3   3  -6 1355.62   59.95
  -3   3  -6 1310.32   54.72
   3   3   6 1310.00   51.57
   3   3   6 1303.27   52.43
   3  -3   6 1301.61   51.92
  -3   3  -6 1383.14   53.57
  -3  -3  -6 1317.76   51.36
  -3   3  -6 1300.53   48.42
  -3   3  -6 1276.45   51.38
   3  -3   6 1254.18   64.46
   3  -3   6 1316.59   52.32
  -3  -3  -6 1283.30   51.34
   3  -3   7  455.51   31.90
  -3   3  -7  489.35   37.42
   3  -3   7  448.78   39.25
   3   3   7  431.69   31.27
  -3   3  -7  450.40   34.01
   3   3   7  467.16   30.71
  -3   3  -7  487.69   31.49
   3  -3   7  459.79   33.46
   3  -3   8  619.70   39.04
  -3   3  -8  619.26   42.99
  -3   3  -8  669.31   43.69
   3   3   8  609.92   34.02
  -3   3  -8  636.19   37.76
   3  -3   8  657.39   48.49
   3  -3   8  632.78   42.73
   3   3   8  644.39   39.42
   3  -3   9   12.39    8.89
   3  -3   9   16.97    9.78
  -3   3  -9   14.81    7.88
  -3   3  -9    4.32    6.96
   3   3   9   12.72    5.18
   3  -3   9   15.53    7.86
   3   3   9   19.19    8.57
   3  -3  10    8.18    4.66
   3   3  10    5.88    6.58
  -3   3 -10    2.55    4.01
  -3   3 -10   13.11    9.93
   3  -3  10   -3.57    6.14
   3   3  10    8.78    4.58
   3  -3  11  115.04   21.71
  -3   3 -11  101.63   20.91
   3  -3  11   94.62   18.06
   3   3  11   82.13   16.05
   3  -3  12   37.11   15.03
  -3   3 -12   25.87   13.53
   3  -3  12   57.93   13.98
   3   3  12   33.91   12.23
   3  -3  13   35.68   14.11
  -3   3 -13   48.93   18.04
   3  -3  13   51.53   15.39
   3   3  13   49.15   14.74
   3  -3  14  625.05   51.32
   3   3  14  675.52   53.45
  -3   3 -14  647.91   59.64
   3  -3  14  689.68   61.79
   3  -3  15   40.80   17.98
  -3   3 -15   42.22   19.39
   3  -3  15    9.67    8.07
   3   3  15   25.32   12.99
   3   3  16   83.92   21.76
   3  -3  16  110.65   27.00
  -3   3 -16   84.97   23.42
   3  -3  16   97.16   22.25
  -3   3 -17   37.42   15.64
   3  -3  17   63.31   23.13
   3  -3  17   33.72   13.93
   3   3  17    7.44    6.73
   3  -3  18   -0.04    8.37
   3  -3  18   35.16   16.34
  -3   3 -18   10.11    9.38
   3   3  18   15.53   11.01
   3   3  19   26.59   13.88
   3  -3  19   53.63   20.41
   3  -3  19   43.73   15.49
  -3   3 -19   18.65   11.72
   3  -3  20   62.85   19.22
   3  -3  20   90.50   26.09
   3   3  20   76.81   23.10
  -3   3 -20   66.37   23.15
   3  -3  21   18.93   14.92
   3  -3  21   10.10    9.56
   3   3  21   -0.02    6.37
  -3   3 -21   30.64   17.76
   3  -3  22  162.13   34.59
   3  -3  22  145.61   32.04
   3   3  22  108.56   28.54
  -3   3 -22  137.01   35.64
   3  -3  23    2.25    7.34
   3  -3  23   12.54   13.64
  -3   3 -23    6.76   13.67
   3   3  23  -21.64   17.64
   3  -3  24   -4.73   10.14
   3  -3  24  -15.61   13.35
  -3   3 -24    9.20   11.53
   3   3  24   11.29   17.34
   3  -3  25    9.15   10.84
  -3  -5  25    8.06    9.24
  -3   5  25    3.47    8.54
  -3  -5  24   22.59   14.79
  -3   5  24   -2.01   11.18
   3   5 -24  -25.69   17.90
  -3  -5  23   46.98   24.51
  -3  -5  23   26.45   13.50
  -3   5  23   21.70   13.03
   3   5 -23   31.33   18.27
  -3  -5  22   94.61   30.32
  -3  -5  22   87.03   21.72
  -3   5  22   55.22   19.10
   3   5 -22   72.75   24.53
  -3  -5  22   92.82   23.52
  -3  -5  21    5.82   12.60
  -3  -5  21    4.44    8.81
   3   5 -21    7.47   11.22
  -3  -5  20   -7.29   11.03
   3   5 -20    5.53    9.77
  -3  -5  20    6.56   10.15
  -3  -5  19   59.82   21.72
   3   5 -19   50.62   19.69
  -3  -5  18   66.13   22.10
   3   5 -18  101.92   24.38
   3   5 -17  110.41   25.12
  -3  -5  17   62.57   19.93
   3   5 -16   86.80   22.33
  -3   5  16   97.02   19.72
  -3  -5  16  120.51   26.32
   3   5 -15   63.59   18.59
  -3  -5  15   94.31   21.12
   3   5 -14  138.92   24.67
  -3  -5  14  131.75   25.75
   3   5 -13   64.57   17.71
  -3  -5  13   45.89   15.77
   3   5 -12   48.99   14.02
  -3  -5  12   34.71   12.35
   3   5 -11  172.27   25.43
  -3  -5  11  225.74   30.61
   3   5 -10   33.32   12.39
  -3  -5  10   22.83   10.61
   3   5  -9  272.11   30.92
  -3  -5   9  249.99   30.69
  -3  -5   8  348.35   34.66
   3   5  -8  416.16   37.59
  -3  -5   7   71.55   16.83
  -3  -5   6  172.96   23.80
  -3  -5   5  181.91   24.13
   3  -5  -4  121.41   13.74
  -3  -5   4   97.13   14.19
   3   5  -4  102.64   12.46
  -3  -5   3  328.20   24.59
   3  -5  -3  378.86   23.48
   3   5  -3  368.02   23.26
   3  -5  -3  435.21   44.57
   3  -5  -2  213.66   17.09
   3   5  -2  198.77   16.51
   3  -5  -2  205.90   17.41
   3   5  -2  200.84   16.89
  -3  -5   2  202.06   18.08
   3  -5  -2  263.20   35.11
   3  -5  -2  216.56   29.25
  -3   5   2  207.42   17.32
   3   5  -1  151.47   14.44
  -3  -5   1  131.75   13.31
   3  -5  -1  138.10   23.74
   3  -5  -1  105.22   12.18
  -3  -5   1  116.20   13.12
  -3   5   1  116.54   12.92
   3  -5  -1  122.01   25.64
   3  -5  -1  129.90   13.81
   3  -5   0  802.46   33.98
   3   5   0  862.29   34.13
  -3   5   0  819.17   35.47
  -3  -5   0  766.18   33.56
  -3  -5   0  816.43   29.68
   3  -5   0  797.08   64.88
   3  -5   0  776.01   54.59
   3   5   1   94.27   11.77
   3  -5   1   93.33   11.90
  -3   5  -1   86.22   11.93
  -3  -5  -1   69.26   10.66
   3  -5   1   62.03   18.90
   3  -5   1   93.47   20.12
  -3  -5  -2   47.62    8.72
  -3   5  -2   66.08   13.69
   3  -5   2   60.23   18.80
   3  -5   2   54.89   15.86
   3  -5   2   43.72    9.94
  -3   5  -3  120.35   20.51
  -3   5  -3  108.71   16.65
   3  -5   3  110.07   16.19
   3  -5   3   84.38   22.15
   3  -5   3  109.75   20.79
  -3   5  -4   34.27   10.77
  -3   5  -4   13.49    8.79
   3  -5   4   28.18   11.64
  -3   5  -4   31.30    7.93
  -3  -5  -4   23.60    6.82
  -3   5  -4   50.56   10.09
   3  -5   4   44.15   14.20
  -3  -5  -4   24.40    6.67
   3  -5   4   21.66    8.11
  -3   5  -5  157.21   23.98
  -3   5  -5  162.97   17.48
  -3   5  -5  166.39   18.38
  -3  -5  -5  174.56   18.62
  -3  -5  -5  189.60   19.04
   3  -5   5  205.99   35.42
   3  -5   5  169.17   21.05
  -3   5  -5  172.79   22.58
   3  -5   5  178.66   26.42
  -3   5  -6  686.28   45.64
  -3   5  -6  728.66   38.52
   3  -5   6  866.80   74.04
  -3  -5  -6  739.90   38.80
  -3   5  -6  716.90   51.21
  -3   5  -6  665.81   37.81
  -3  -5  -6  729.75   39.18
   3  -5   6  725.01   54.82
   3  -5   6  800.05   46.33
   3  -5   7    7.37    4.96
  -3   5  -7   11.01    8.25
  -3   5  -7   25.24   10.13
   3  -5   7   18.01   13.29
   3  -5   7    9.55    6.65
   3  -5   7   14.37    8.19
  -3   5  -8  852.11   54.67
  -3   5  -8  792.20   55.85
   3   5   8  851.40   44.29
   3  -5   8  769.43   43.00
   3  -5   8  743.77   57.03
   3  -5   8  787.27   49.78
  -3   5  -9    1.79    6.03
  -3   5  -9   18.62    8.47
   3  -5   9   15.33    7.02
   3  -5   9    9.76    9.04
   3  -5   9   11.74    6.30
   3   5   9   14.52    7.86
  -3   5 -10    2.25    7.40
  -3   5 -10    1.10    6.83
   3  -5  10    2.43    4.31
   3   5  10    9.31    5.21
   3  -5  10   -5.10    5.86
   3  -5  10    9.42    7.52
   3  -5  11   36.74   11.09
  -3   5 -11   49.36   15.06
   3   5  11   39.21   12.16
  -3   5 -11   23.52   10.56
   3  -5  11   18.42   10.82
   3  -5  11   45.85   15.32
   3  -5  12  249.96   33.47
   3  -5  12  209.47   31.12
   3  -5  12  197.01   26.19
  -3   5 -12  193.70   29.68
   3   5  12  196.98   25.79
   3  -5  13   22.82   13.47
  -3   5 -13    1.42    7.90
   3  -5  13    7.06    7.10
   3  -5  13   -0.01    6.29
   3   5  13   21.84    9.69
   3  -5  14  669.83   51.91
   3   5  14  700.26   53.27
  -3   5 -14  632.83   57.67
   3  -5  14  684.04   61.25
   3  -5  14  618.27   55.20
   3  -5  15    9.12   12.13
  -3   5 -15    7.18   10.06
   3  -5  15    1.12    8.12
   3   5  15   -2.49    6.30
   3  -5  16  138.37   30.59
  -3   5 -16  235.21   38.87
   3  -5  16  202.69   30.90
   3   5  16  233.98   34.10
   3  -5  17   -4.11   11.45
  -3   5 -17  -22.96   14.22
   3  -5  17    8.70    6.10
   3   5  17    9.25   11.52
   3  -5  18   20.30   16.13
  -3   5 -18   34.00   18.13
   3  -5  18   32.11   14.72
   3   5  18    0.10    7.25
   3  -5  19   -9.98   15.58
   3  -5  19   -3.00    7.94
  -3   5 -19   25.72   18.14
   3   5  19    7.88    6.72
   3  -5  20  141.36   35.12
  -3   5 -20  139.09   34.41
   3   5  20  105.04   27.87
   3  -5  20  129.02   28.89
   3  -5  21   20.10   19.47
   3  -5  21   -6.43    6.97
   3   5  21  -19.52   11.02
  -3   5 -21  -10.41   13.35
   3  -5  22  208.93   43.25
   3  -5  22  171.96   35.34
   3   5  22  153.81   34.34
   3  -5  23    5.27   10.81
   3  -5  23    4.08    6.31
   3   5  23   -6.84   12.48
  -3  -7  22  136.05   32.26
  -3  -7  21   26.19   18.96
   3   7 -20   75.69   25.49
  -3  -7  20   43.37   19.07
   3   7 -19   35.00   18.85
  -3  -7  19   22.79   15.77
  -3  -7  19   28.23   17.48
   3   7 -18   21.07   12.59
  -3  -7  18   -5.07    9.29
   3   7 -17  143.47   31.91
  -3  -7  17   92.53   24.63
   3   7 -16  126.75   27.83
  -3  -7  16  148.23   31.85
   3   7 -15  248.08   39.24
  -3  -7  15  219.16   36.17
   3   7 -14  330.63   43.38
  -3  -7  14  378.10   47.96
   3   7 -13   89.71   22.47
  -3  -7  13   86.97   22.36
   3   7 -12   78.74   22.38
  -3  -7  12   71.07   19.23
  -3  -7  11   78.68   20.31
  -3  -7  10   34.18   14.73
  -3  -7   9  293.78   38.03
  -3  -7   8  483.27   48.59
   3  -7  -7  332.81   23.63
   3  -7  -7  344.70   42.23
  -3  -7   7  335.55   39.43
   3  -7  -6  426.76   25.52
   3  -7  -6  462.01   50.94
  -3  -7   6  386.28   41.49
   3   7  -5  101.12   12.18
   3  -7  -5  123.31   13.22
   3  -7  -5   97.04   23.16
  -3  -7   5  109.09   22.18
   3   7  -4   17.98    5.10
   3  -7  -4   -8.46    9.84
   3   7  -3  188.77   13.96
   3  -7  -3  223.09   39.06
   3  -7  -2  152.77   31.47
   3  -7  -1  355.66   50.13
  -3   7   0  521.15   46.47
   3  -7   0  578.56   64.20
   3  -7   0  520.69   52.09
  -3   7  -1   88.43   20.04
   3  -7   1  126.50   31.82
   3  -7   1  106.24   24.98
  -3   7  -2   87.58   19.83
   3  -7   2   47.00   23.46
   3  -7   2   76.05   21.16
   3  -7   2   75.64   16.18
  -3   7  -3   74.05   17.78
   3  -7   3   49.63   19.54
   3  -7   3   72.96   20.10
   3  -7   3   75.60   16.67
  -3   7  -4   -6.74    6.36
   3  -7   4    1.91    6.93
   3  -7   4   -0.59    5.68
  -3   7  -5  143.79   26.28
   3  -7   5  198.47   41.12
  -3   7  -5  131.19   23.26
   3  -7   5  150.78   28.10
   3  -7   5  127.38   21.68
  -3   7  -6  151.90   25.92
  -3   7  -6  127.81   24.91
   3  -7   6  191.73   40.24
   3  -7   6  179.10   30.61
   3  -7   6  132.09   21.99
  -3   7  -7  231.24   32.37
  -3   7  -7  212.24   33.08
   3  -7   7  160.59   37.31
   3  -7   7  237.19   35.83
   3  -7   7  178.08   26.41
  -3   7  -8  174.87   29.90
   3  -7   8  173.72   38.18
  -3   7  -8  104.55   22.78
   3  -7   8  167.28   30.27
   3  -7   8  103.89   21.33
  -3   7  -9   20.70   10.49
  -3   7  -9   27.60   13.36
   3  -7   9   44.38   19.57
   3  -7   9   39.37   16.97
   3  -7   9   37.75   13.09
  -3   7 -10   29.84   15.89
  -3   7 -10    7.32    8.77
   3  -7  10   32.62   21.06
   3  -7  10   24.61   12.93
   3  -7  10   11.28    7.27
  -3   7 -11    5.93    6.95
   3  -7  11   26.21   12.38
   3  -7  11    4.08    8.65
  -3   7 -12   14.51   11.60
   3  -7  12    4.64    8.74
   3  -7  12    6.61    9.39
  -3   7 -13   80.94   22.47
   3  -7  13   80.56   21.37
   3  -7  13   65.51   18.80
   3  -7  14   41.36   16.48
   3  -7  14   66.68   20.45
   3  -7  15   36.06   14.95
   3  -7  15   49.93   18.58
  -3   7 -15   61.68   23.19
   3  -7  16    4.29    7.56
   3  -7  16   -2.95   10.84
  -3   7 -16    2.24   10.22
   3  -7  17   -4.69    8.90
   3  -7  17   11.57   12.56
  -3   7 -17    8.75    8.76
   3  -7  18   19.59   13.64
  -3   7 -18   20.27   15.09
   3  -7  19   -1.53    8.72
   3  -7  20   13.22   11.78
  -3  -9  11   10.81   10.43
  -3  -9  10   53.81   20.55
  -3  -9   9    8.48    9.62
  -3  -9   8   35.63   13.35
   3  -9  -7   71.37   21.75
  -3  -9   7   39.33   15.93
   3  -9  -6   13.59   14.10
  -3  -9   6   22.91   15.32
   3  -9  -5    8.81    7.90
  -3   9   5   11.12    7.82
  -3  -9   5   -9.54    8.58
  -3   9   4   68.98   19.38
   3  -9  -4   77.74   25.37
  -3  -9   4   75.88   21.76
  -3   9   3    4.42    5.88
   3  -9  -3   10.62   11.74
  -3   9   2   56.72   18.11
   3  -9  -2   68.56   24.77
  -3   9   1   90.45   21.01
   3  -9  -1  133.69   35.41
   3  -9  -1   89.57   24.29
  -3   9   0   13.92   13.56
   3  -9   0    7.51    8.36
   3  -9   0   -0.73    8.36
  -3   9  -1  116.48   24.38
   3  -9   1   85.80   23.78
   3  -9   1   80.18   29.09
   3  -9   1   96.91   21.43
  -3   9  -2   21.37    9.03
   3  -9   2   44.48   23.23
   3  -9   2   39.54   19.58
   3  -9   2   -6.57    8.69
  -3   9  -3   13.63   12.09
   3  -9   3   23.98   24.32
   3  -9   3    3.71    8.71
   3  -9   3   10.15    8.14
  -3   9  -4   50.60   17.33
   3  -9   4   43.15   20.29
   3  -9   4   32.45   15.25
   3  -9   4   85.29   21.24
  -3   9  -5   62.83   19.59
   3  -9   5   54.74   27.98
   3  -9   5   71.62   22.22
  -3   9  -6    7.12    9.82
   3  -9   6   14.23   13.40
   3  -9   6   14.14   11.90
   3  -9   6   -1.33    8.04
  -3   9  -7  144.11   30.12
   3  -9   7  202.35   46.74
   3  -9   7  190.06   35.34
   3  -9   7  203.06   32.92
   3  -9   8  -18.85   17.80
   3  -9   8    5.09    9.66
   3  -9   8   -3.66    7.84
   3  -9   9   17.76   17.12
   3  -9   9   67.24   22.56
   3  -9   9   23.22   13.43
  -3   9 -10   30.99   16.47
   3  -9  10   56.20   22.60
   3  -9  10   81.11   24.16
   3  -9  10   46.99   17.21
  -3   9 -11   25.53   14.03
   3  -9  11   48.43   21.14
   3  -9  11   11.98    8.71
  -3   9 -12   46.61   19.35
   3  -9  12   46.41   19.63
   3  -9  12   19.58   13.36
   3  -9  13  105.74   28.73
   3  -9  13   84.88   22.95
   3  -9  14    0.42    9.19
   3  -9  14   -0.86    5.99
   3  -9  15   69.78   22.44
   3  -9  15  110.26   29.70
   4   0 -28   -0.96   12.10
   4   0 -27   -1.27   10.58
  -4   0  26   12.99   10.43
   4   0 -26    0.54    9.18
  -4   0  25   17.20   16.90
   4   0 -25   -5.19    8.99
  -4   0  24    8.03    7.77
   4   0 -24   26.03   15.12
  -4   0  23   18.11   15.39
   4   0 -23   -6.37    9.98
  -4   0  22  229.97   38.22
   4   0 -22  268.02   40.29
  -4   0  21    1.62    6.72
   4   0 -21   -1.70   11.36
  -4   0  20   39.51   16.67
   4   0 -20   36.35   14.99
  -4   0  19    3.82    7.02
   4   0 -19   10.30    8.40
  -4   0  18    4.21   10.22
   4   0 -18   12.00   10.94
  -4   0  17    2.32    8.98
   4   0 -17   17.66   10.82
  -4   0  16  658.90   58.14
   4   0 -16  636.56   50.07
  -4   0  15   -1.69    6.02
   4   0 -15    6.90    7.75
  -4   0  15   -2.64    4.21
   4   0 -14  738.06   48.01
  -4   0  14  740.84   49.50
  -4   0  14  745.35   59.57
  -4   0  13   15.78   10.53
   4   0 -13    5.39    5.53
  -4   0  13    0.61    5.90
   4   0 -12  250.44   24.24
  -4   0  12  248.15   28.54
  -4   0  12  279.87   34.16
  -4   0  11   -1.79    6.69
   4   0 -11    0.50    4.07
  -4   0  11   -2.18    4.77
   4   0 -10  338.62   23.45
  -4   0  10  374.59   34.95
  -4   0  10  373.22   22.48
   4   0 -10  324.92   29.05
  -4   0  10  406.68   38.66
   4   0  -9    3.69    3.57
  -4   0   9   -0.80    6.56
  -4   0   9    7.44    6.13
  -4   0   9    6.55    4.97
   4   0  -9    0.20    4.63
   4   0  -8 4085.20   64.19
  -4   0   8 4220.38  114.19
  -4   0   8 4193.40   84.76
  -4   0   8 3795.44  104.78
   4   0  -8 4213.57   87.20
  -4   0   7   -0.87    4.27
   4   0  -7    0.50    1.79
  -4   0   7    5.47    8.42
   4   0  -7    4.69    3.08
  -4   0   7    3.89    2.69
   4   0  -6 2049.08   33.21
  -4   0   6 2035.71   79.86
   4   0  -6 2028.62   50.52
  -4   0   6 2110.93   65.75
  -4   0   6 1951.72   62.91
  -4   0   5    1.78    5.12
  -4   0   5    2.91    3.89
  -4   0   5   -4.07    7.27
   4   0  -5   -1.75    2.10
  -4   0   4  539.48   40.96
  -4   0   4  527.50   35.78
  -4   0   4  491.86   24.12
  -4   0   3    7.82    7.47
  -4   0   3    2.01    5.38
  -4   0   3    2.74    3.04
   4   0  -2 3782.70   85.86
  -4   0   2 3550.76  105.87
  -4   0   2 3840.52   35.76
  -4   0   2 3733.19   45.79
  -4   0   2 3826.64  104.80
   4   0  -1    1.90    3.99
  -4   0   1   -1.22    1.89
   4   0   0 7004.54  118.66
  -4   0   0 7036.47  150.09
   4   0   0 7002.73  115.52
  -4   0  -1   -3.69    3.68
  -4   0  -1    3.00    2.20
   4   0   1   -4.83    4.67
  -4   0  -1   -0.85    5.52
   4   0   1   -9.86    7.24
   4   0   2 2151.77   65.36
  -4   0  -2 2167.76   84.10
   4   0   2 2189.58   67.94
  -4   0  -2 2239.02   46.80
  -4   0  -3    3.44    3.26
   4   0   3   -7.04    5.61
  -4   0  -3    3.16    6.66
   4   0   4  951.98   45.24
  -4   0  -4  845.78   53.19
  -4   0  -4  902.47   40.80
  -4   0  -5   -0.25    3.50
   4   0   5   11.79    7.55
   4   0   5    0.97    4.75
  -4   0  -5   -2.55    4.63
   4   0   6 3567.74   93.55
  -4   0  -6 3623.27   80.64
   4   0   6 3608.78   96.48
  -4   0  -6 3344.03  107.94
  -4   0  -6 3386.33   97.25
  -4   0  -7   15.17    8.49
  -4   0  -7   -0.57    3.39
  -4   0  -7    8.08    9.00
   4   0   7    4.36    5.30
  -4   0  -8 4229.50   92.39
   4   0   8 4190.35  109.40
  -4   0  -8 3784.86  112.77
  -4   0  -8 4174.50  120.42
  -4   0  -9    8.55    8.01
  -4   0  -9    0.92    3.66
  -4   0  -9    3.04    6.96
   4   0   9   -0.25    4.34
   4   0  10  383.77   35.85
  -4   0 -10  365.50   29.54
  -4   0 -10  361.98   34.43
  -4   0 -11   -3.98    7.23
   4   0  11   -2.21    6.47
   4   0  12  727.94   53.62
  -4   0 -12  822.91   49.24
   4   0  13    0.85    8.94
  -4   0 -13    6.01    6.48
   4   0  14 1552.66   83.07
  -4   0 -14 1555.01   63.76
   4   0  15    0.84    8.64
  -4   0 -15    2.75    5.03
   4   0  16  603.52   56.84
  -4   0 -16  744.57   43.15
   4   0  17  -14.28   13.34
   4   0  18    8.86    6.62
   4   0  19    2.46    6.15
   4   0  20  261.70   42.90
   4   0  21    9.74   14.29
   4   0  22  327.59   49.89
  -4   0 -23   17.06   15.35
   4   0  23    4.55   12.61
  -4   0 -24   15.10   13.39
   4   2 -28   50.34   22.08
   4   2 -27   11.80   11.55
  -4  -2  26   10.83   11.60
   4   2 -26    6.97   13.16
   4  -2 -26   27.19   14.91
  -4  -2  25    2.04    8.73
   4   2 -25    2.39   11.09
   4  -2 -25   12.14   12.58
  -4  -2  24   33.88   19.79
   4   2 -24   25.98   14.99
   4  -2 -24   12.24   11.59
  -4  -2  23   82.17   27.11
   4   2 -23   53.09   18.62
   4  -2 -23   73.29   20.16
  -4  -2  22  170.44   37.77
   4   2 -22  204.68   36.94
   4  -2 -22  158.20   29.26
  -4  -2  21   61.45   24.54
   4   2 -21   79.48   23.60
  -4  -2  20   76.14   25.19
   4   2 -20   43.75   17.87
  -4  -2  19    1.37    7.95
   4   2 -19   12.36   10.93
  -4   2  19    0.43    4.91
  -4  -2  18    8.84    9.90
   4   2 -18    2.50    5.82
  -4   2  18   13.53    8.43
  -4  -2  17   78.31   22.36
   4   2 -17   36.87   12.91
  -4   2  17   84.27   16.66
  -4  -2  16  172.77   31.61
   4   2 -16  134.90   22.74
  -4   2  16  174.17   24.01
   4  -2 -16  158.78   18.86
  -4  -2  15  143.24   27.99
   4   2 -15  139.00   21.85
  -4   2  15  139.66   10.65
  -4   2  15  185.56   24.83
   4  -2 -15  163.68   19.77
   4   2 -14  512.42   39.31
  -4   2  14  544.77   26.55
  -4   2  14  545.08   41.90
  -4  -2  14  524.54   17.69
   4  -2 -14  552.79   38.10
  -4  -2  14  537.61   49.51
  -4  -2  13   17.70    9.06
  -4  -2  13   19.05    4.73
  -4   2  13   24.21    9.79
  -4   2  13   17.15    5.31
   4   2 -13   22.87    9.44
   4  -2 -13   17.79    7.69
  -4  -2  12   30.34   11.44
   4   2 -12   -0.05    3.46
  -4   2  12   19.42    8.23
   4  -2 -12   12.50    8.35
   4   2 -11   15.52    6.78
  -4   2  11    7.97    6.34
   4  -2 -11   16.40    7.88
  -4  -2  11    7.34    6.40
   4  -2 -10    8.12    7.57
  -4  -2  10   -0.82    2.88
  -4   2  10    1.79    4.40
   4   2 -10    0.35    2.67
   4  -2 -10   -3.60    4.62
  -4  -2  10    4.54    5.32
   4  -2  -9   26.16    9.30
   4   2  -9   33.47    8.23
  -4  -2   9   49.66   10.04
  -4   2   9   34.46   10.92
  -4  -2   9   53.26   12.38
   4  -2  -9   31.02   10.46
  -4  -2   8  824.80   39.11
   4   2  -8  734.14   35.83
   4  -2  -8  826.41   52.06
  -4  -2   8  807.79   44.07
   4  -2  -8  700.75   47.55
  -4   2   8  771.09   49.61
  -4  -2   7  202.40   18.46
   4   2  -7  161.28   16.18
  -4   2   7  202.71   25.37
  -4  -2   7  205.12   21.27
   4  -2  -7  193.98   23.71
   4  -2  -7  155.25   22.43
  -4  -2   6  253.67   19.81
   4  -2  -6  305.24   32.47
  -4  -2   6  274.09   23.37
   4  -2  -6  234.29   23.66
   4  -2  -5  235.85   10.39
   4  -2  -5  238.17   22.07
  -4  -2   5  232.57   30.46
  -4  -2   5  256.65   19.04
  -4  -2   5  282.15   22.82
   4  -2  -5  287.91   31.32
  -4  -2   4  428.07   24.12
   4  -2  -4  469.87   14.05
  -4  -2   4  427.94   39.66
  -4   2   4  440.92   33.51
  -4  -2   4  437.38   27.17
   4  -2  -4  480.82   41.63
   4  -2  -4  429.50   25.77
   4  -2  -3   57.97   15.85
   4  -2  -3   69.21    8.77
   4  -2  -3   66.77    5.71
  -4  -2   3   93.38   20.71
  -4  -2   3   52.49    8.29
  -4   2   3   66.04   13.24
  -4  -2   3   57.66    9.64
   4  -2  -2  109.41   19.78
   4   2  -2  126.00   15.75
  -4  -2   2  122.85   12.87
   4  -2  -2  131.40    9.43
  -4  -2   2  157.13   24.62
   4  -2  -2  128.24    9.20
   4  -2  -2   96.07   14.37
   4  -2  -1   24.07   11.79
   4  -2  -1   48.09   10.37
   4   2  -1   40.57    9.34
  -4  -2   1   69.85   16.99
  -4   2   1   42.71    5.26
   4  -2   0  930.36   42.07
   4   2   0  957.32   42.32
  -4  -2   0  877.01   57.51
   4  -2   0  961.89   43.60
   4   2   0  966.06   43.76
  -4   2   0  946.42   27.12
   4  -2   0 1044.88   61.71
  -4   2  -1   15.52    6.33
   4  -2   1    5.53    1.60
   4  -2   1   17.62    7.31
  -4  -2  -1    8.39    4.48
   4  -2   1   10.13    4.83
   4   2   1    5.03    4.76
  -4  -2  -1   21.45   10.15
   4  -2   1    4.18    3.66
   4   2   1   22.86    8.91
   4   2   1   18.43    7.72
  -4   2  -1    8.61    3.35
   4  -2   2   16.11    7.98
   4  -2   2    5.58    3.66
   4  -2   2    8.19    4.48
   4   2   2    3.62    3.71
  -4  -2  -2   12.08    9.24
  -4   2  -2   14.11    5.30
   4   2   2   24.15    9.17
   4  -2   3  248.37   22.65
   4   2   3  259.67   23.39
  -4   2  -3  263.27   20.03
  -4  -2  -3  279.20   31.91
   4   2   3  256.56   26.39
   4  -2   3  224.07   19.68
   4  -2   4  470.50   32.12
   4   2   4  429.10   30.85
  -4   2  -4  462.25   28.35
  -4  -2  -4  430.83   39.17
   4   2   4  473.39   34.80
  -4   2  -4  487.82   22.30
   4  -2   4  468.70   31.58
   4  -2   5  169.70   20.09
   4   2   5  181.19   20.62
  -4  -2  -5  159.83   12.21
  -4   2  -5  163.60   18.78
   4   2   5  191.15   21.67
  -4  -2  -5  136.84   21.98
  -4   2  -5  186.96   15.49
   4  -2   5  176.30   20.90
   4  -2   6  412.69   32.41
  -4   2  -6  339.72   29.73
  -4  -2  -6  350.25   18.28
  -4   2  -6  361.42   29.72
  -4  -2  -6  364.72   34.79
   4   2   6  372.86   29.84
  -4   2  -6  372.78   24.18
   4  -2   6  362.98   32.01
   4   2   6  394.82   31.47
   4  -2   7   62.54   13.29
   4   2   7   71.95   14.00
   4  -2   7   70.17   15.62
  -4   2  -7   60.42   13.42
  -4   2  -7   57.15   13.38
  -4  -2  -7   67.83   15.26
  -4   2  -7   70.29   11.46
   4  -2   8  242.57   26.92
   4   2   8  212.21   25.21
  -4  -2  -8  249.49   27.06
  -4   2  -8  295.77   31.15
  -4   2  -8  257.58   23.78
   4  -2   8  252.78   29.93
  -4   2  -8  280.27   28.02
   4  -2   9   42.91   12.22
  -4   2  -9   48.49   13.11
  -4   2  -9   51.27   14.81
  -4  -2  -9   55.81   12.46
   4  -2   9   70.81   15.37
   4   2   9   40.10   11.82
  -4   2  -9   69.54   14.01
   4  -2  10   90.13   19.15
  -4   2 -10   85.67   17.37
  -4   2 -10  111.43   20.77
  -4  -2 -10   85.53   14.38
   4  -2  10  103.19   19.01
   4   2  10  100.06   18.61
   4  -2  11  121.37   23.61
  -4   2 -11  135.38   21.67
  -4   2 -11  156.07   26.81
  -4  -2 -11  128.96   16.74
   4  -2  11  180.40   25.55
   4   2  11  110.40   19.58
   4  -2  12   22.89   12.39
  -4   2 -12   28.54   12.27
   4  -2  12   25.37   11.02
   4   2  12   35.88   13.76
   4  -2  13   -9.48    9.24
   4  -2  13    9.47   10.20
   4   2  13    3.21    7.40
  -4   2 -13   20.99   13.86
  -4   2 -14  251.49   38.85
   4  -2  14  270.54   35.68
   4   2  14  282.93   35.70
   4  -2  14  345.16   41.46
   4  -2  15   25.16   13.15
  -4   2 -15   15.58   13.79
   4  -2  15   23.81   12.29
   4   2  15    5.10    6.35
   4  -2  16    3.51    6.22
  -4   2 -16   30.91   16.32
   4  -2  16   16.70   11.85
   4   2  16   19.26   10.58
   4  -2  17   14.63   12.84
  -4   2 -17   23.59   14.84
   4  -2  17    3.43    9.70
   4   2  17   11.06    6.44
   4  -2  18   48.28   17.34
  -4   2 -18   23.82   15.48
   4  -2  18   35.63   18.15
   4   2  18   23.23    8.66
   4  -2  19    0.49    7.37
  -4   2 -19    0.64   11.55
   4  -2  19   -4.61   14.59
   4   2  19   -5.27    9.59
   4  -2  20   33.41   17.16
  -4   2 -20   32.71   16.62
   4  -2  20   16.83   12.77
   4   2  20   -6.14    8.66
   4  -2  21   38.09   17.21
  -4   2 -21   20.36   13.37
   4  -2  21   31.53   14.68
   4   2  21   45.79   18.33
   4  -2  22   94.99   25.43
  -4   2 -22   42.45   20.78
   4  -2  22   51.81   19.35
   4   2  22   48.90   20.05
   4  -2  23   -0.45    9.39
  -4   2 -23   -0.82    9.83
   4  -2  23   -1.03    9.24
   4   2  23   -9.73   11.34
   4  -2  24   -3.00   10.83
   4  -2  25    1.49    9.56
   4   4 -26  -20.94   16.46
   4   4 -25   16.37   16.35
  -4  -4  24  -12.51   13.06
   4   4 -24   17.06   12.60
  -4  -4  23   31.43   16.86
   4   4 -23   25.93   13.61
  -4  -4  22  -17.96   14.53
   4   4 -22  -10.11   10.49
  -4  -4  21   46.78   20.38
   4   4 -21  144.21   31.54
  -4  -4  20    4.69   13.82
   4   4 -20    7.21   10.52
  -4  -4  19   -2.56    8.39
   4   4 -19    4.57   11.01
  -4  -4  18   42.61   19.11
   4   4 -18   40.45   14.50
  -4  -4  17   56.14   18.59
   4   4 -17   55.36   15.69
  -4   4  17   36.82   12.58
   4  -4 -17   55.39   14.31
   4   4 -16    1.55    8.82
  -4   4  16   -1.28    6.21
   4  -4 -16    1.00    6.51
  -4  -4  16   -5.66   10.06
   4   4 -15  680.65   51.86
  -4   4  15  663.51   49.48
   4  -4 -15  590.73   47.09
  -4  -4  15  677.44   58.46
   4   4 -14   31.28   11.22
  -4   4  14   24.00    9.43
   4  -4 -14   28.82   10.35
  -4  -4  14   33.73   14.67
   4   4 -13  296.53   32.76
  -4   4  13  360.94   36.62
   4  -4 -13  287.61   33.08
  -4  -4  13  316.43   36.75
   4   4 -12   62.75   14.84
   4  -4 -12   61.57   16.99
  -4  -4  12   62.96   16.31
   4   4 -11   21.92   10.35
   4  -4 -11   38.87   12.34
  -4  -4  11   23.28   12.57
   4   4 -10   88.24   16.94
   4  -4 -10   97.31   19.96
  -4  -4  10  105.42   19.59
   4   4  -9 1050.25   55.18
  -4   4   9 1079.41   54.25
   4  -4  -9  991.17   62.01
  -4  -4   9  977.82   56.80
   4  -4  -8    7.55    6.59
   4   4  -8    7.42    7.70
  -4   4   8    8.14    6.13
   4  -4  -8    6.49    8.84
  -4  -4   8    2.70    5.65
   4  -4  -7 1957.87   56.21
   4  -4  -7 2011.19   87.69
  -4  -4   7 1999.45   77.94
   4  -4  -7 1981.10   65.84
   4  -4  -6    7.17    3.87
   4  -4  -6    1.20    5.63
   4  -4  -5  355.75   23.02
   4  -4  -5  373.54   37.70
  -4  -4   5  349.76   30.90
   4  -4  -4  209.14   17.63
   4   4  -4  247.25   22.49
   4  -4  -4  228.82   30.45
   4  -4  -3  437.03   29.82
   4  -4  -3  467.40   26.66
   4   4  -3  421.68   28.98
   4  -4  -3  415.18   40.34
   4  -4  -2  275.86   21.10
   4  -4  -2  267.03   23.29
   4   4  -2  238.58   21.79
   4  -4  -2  315.60   35.25
   4  -4  -1 3286.23   79.75
   4   4  -1 3460.37   80.37
  -4   4   1 3482.98   82.62
   4  -4  -1 3401.52   76.16
   4  -4  -1 3400.13   82.03
   4   4  -1 3465.39   82.88
   4  -4  -1 3364.02  113.61
  -4  -4   0   25.55    7.23
   4  -4   0   24.84    7.30
   4  -4   0   21.87    6.26
   4  -4   0   46.34    9.58
   4   4   0   24.12    7.21
   4  -4   0   63.29    9.51
   4  -4   0   34.98   14.78
  -4   4   0   13.12    5.26
   4   4   0   20.48    6.50
   4  -4   1 2367.80   68.39
   4   4   1 2339.86   67.92
  -4   4  -1 2326.72   64.53
  -4  -4  -1 2262.33   68.09
   4  -4   1 2161.92   65.66
   4  -4   1 2264.16   57.13
   4  -4   1 2262.63   95.44
   4  -4   2  239.54   22.23
   4   4   2  249.59   22.39
  -4   4  -2  284.63   23.67
  -4  -4  -2  243.45   10.90
   4  -4   2  251.40   23.39
   4  -4   2  272.36   33.85
   4  -4   2  244.24   19.53
   4  -4   3  252.96   23.49
   4   4   3  258.24   23.37
  -4   4  -3  283.32   24.30
   4  -4   3  272.97   25.29
   4  -4   3  308.07   35.73
   4  -4   3  243.13   20.86
   4  -4   4  311.86   26.39
   4   4   4  343.24   28.09
  -4   4  -4  305.21   26.22
   4  -4   4  284.38   35.35
   4  -4   4  281.67   23.32
  -4   4  -5 1176.05   54.44
  -4   4  -5 1212.36   64.18
   4  -4   5 1175.13   71.36
   4  -4   5 1171.58   50.03
  -4   4  -6   51.52   14.16
  -4   4  -6   21.38    9.10
   4  -4   6   39.91   10.70
   4  -4   6   37.69   14.66
  -4   4  -7 2695.10   88.59
   4  -4   7 2621.48  108.25
   4  -4   7 2708.13   85.90
  -4   4  -7 2653.50   96.81
   4  -4   8   -1.57    5.11
   4  -4   8   -8.34   10.64
   4  -4   8    4.62    5.43
   4   4   8    5.69    7.17
  -4   4  -8    3.85    8.65
  -4   4  -8    6.16    5.54
  -4   4  -9  794.50   55.79
  -4   4  -9  773.42   51.64
   4  -4   9  801.67   49.45
   4   4   9  741.03   46.87
   4  -4   9  790.91   61.80
   4  -4   9  720.35   50.23
   4   4  10  141.04   22.00
   4  -4  10  131.08   23.65
   4  -4  10  113.81   24.64
  -4   4 -10  196.26   29.00
  -4   4 -10  129.34   23.38
   4  -4  10  122.06   20.22
   4  -4  11  153.02   26.26
  -4   4 -11  199.61   30.16
  -4   4 -11  161.79   25.44
   4  -4  11  214.61   27.85
   4   4  11  172.81   24.50
   4  -4  12   92.41   21.70
  -4   4 -12   58.39   15.73
  -4   4 -12  109.87   23.53
   4  -4  12   87.16   18.51
   4   4  12   86.25   18.79
   4  -4  13  831.44   58.29
   4   4  13  810.96   57.34
  -4   4 -13  754.22   61.23
   4  -4  13  708.50   62.27
   4  -4  14    2.74   10.63
   4  -4  14    7.88    8.99
   4   4  14    2.57    5.86
  -4   4 -14   -0.73    7.75
   4  -4  15  777.20   61.11
   4   4  15  727.74   58.82
  -4   4 -15  722.31   65.82
   4  -4  15  665.76   62.66
   4  -4  16    0.97    9.96
  -4   4 -16   20.01   11.00
   4  -4  16    3.36    7.17
   4   4  16   22.75   13.37
   4  -4  17   56.84   18.24
  -4   4 -17   40.93   17.93
   4  -4  17   43.18   16.81
   4   4  17   54.87   18.62
   4  -4  18   32.19   17.57
   4  -4  18   49.26   20.01
   4   4  18   30.82   15.44
  -4   4 -18   37.59   15.37
   4  -4  19   81.71   25.35
  -4   4 -19   76.16   26.58
   4  -4  19   66.01   21.30
   4   4  19   79.66   22.34
   4  -4  20  -19.01   15.05
  -4   4 -20   32.99   18.93
   4  -4  20   11.63   12.44
   4   4  20    6.43    8.82
   4  -4  21  231.57   41.48
  -4   4 -21  217.95   45.47
   4  -4  21  234.61   40.69
   4   4  21  208.66   38.02
   4  -4  22   15.08   12.66
  -4   4 -22   14.87   10.90
   4  -4  22    9.66   13.69
   4   4  22   27.71   20.85
   4  -4  23   66.55   23.96
   4  -4  23   54.24   23.00
   4   4  23   45.51   21.53
   4  -4  24  -14.76   15.04
  -4  -6  24   23.94   16.71
  -4  -6  23   22.39   13.06
   4   6 -22    5.85   12.13
  -4  -6  22   45.14   19.65
   4   6 -21   79.93   24.65
  -4  -6  20    3.15    7.30
   4   6 -20   -9.42   12.74
   4   6 -19    5.78    6.24
  -4  -6  19   13.15   15.46
   4   6 -18   13.65   12.08
  -4  -6  18   33.16   19.16
   4  -6 -17   16.25   10.21
   4   6 -17    8.06    8.35
  -4  -6  17  -10.29   11.72
   4   6 -16   51.48   18.35
   4  -6 -16   55.37   17.20
  -4  -6  16   64.05   20.07
   4   6 -15  278.73   38.30
   4  -6 -15  254.60   37.45
  -4  -6  15  243.12   37.62
   4   6 -14   45.78   16.35
   4  -6 -14   20.31   14.03
  -4  -6  14    4.90   11.77
   4   6 -13   93.63   21.85
   4  -6 -13   80.50   21.52
  -4  -6  13   89.22   22.13
   4   6 -12   -8.50   10.33
   4  -6 -12   12.15   10.77
  -4  -6  12   -2.13    7.13
   4  -6 -11    4.75    5.92
  -4  -6  11   -0.11    6.38
   4  -6 -10   15.33    8.72
  -4  -6  10   10.67    6.86
  -4  -6   9  276.86   35.86
   4  -6  -9  306.15   40.35
   4  -6  -8   60.16   19.75
  -4  -6   8   39.88   13.99
   4  -6  -7  522.63   52.86
  -4  -6   7  488.33   45.11
   4  -6  -6   -7.54   10.50
  -4  -6   6   26.79   11.21
   4  -6  -6   27.34    8.61
   4   6  -6   24.62    7.82
   4  -6  -5   27.56    8.28
   4   6  -5   29.34    8.30
   4  -6  -5   50.53   18.23
  -4  -6   5   34.10   12.34
   4   6  -4   31.79    8.08
  -4   6   4   42.62    9.63
   4  -6  -4   30.75    7.63
   4   6  -4   26.97    8.02
   4  -6  -4   34.39    8.98
   4  -6  -4   14.85   10.35
  -4  -6   3    4.79    3.54
  -4  -6   3    7.16    5.32
   4   6  -3    2.43    2.97
   4  -6  -3    2.34    3.72
   4   6  -3    2.65    2.95
   4  -6  -3    7.38    8.14
   4  -6  -3   19.27    7.68
  -4   6   3   12.18    6.17
  -4  -6   2    6.18    4.87
   4  -6  -2    0.33    3.76
   4   6  -2    1.51    2.89
  -4   6   2    1.42    3.08
   4  -6  -2   14.78   10.60
  -4  -6   2   -0.56    3.89
   4  -6  -1  673.25   36.56
   4   6  -1  685.44   36.13
  -4   6   1  672.91   37.21
  -4  -6   1  553.67   33.43
  -4  -6   1  656.35   31.22
   4  -6  -1  662.53   57.74
   4   6   0    1.70    3.27
   4  -6   0    2.96    3.24
  -4   6   0    0.18    4.99
  -4  -6   0    3.49    3.23
   4  -6   0   -1.23    5.63
   4  -6   1  431.16   29.57
   4   6   1  479.13   30.50
  -4   6  -1  400.07   29.90
  -4  -6  -1  382.88   28.20
   4  -6   1  471.60   49.22
   4  -6   1  485.27   35.17
   4  -6   2  132.12   18.74
   4  -6   2  116.50   25.88
  -4   6  -3    5.52    7.72
  -4   6  -3   14.67    8.93
   4  -6   3    4.16    4.84
   4  -6   3   19.80   11.21
  -4   6  -4   37.40   13.75
  -4   6  -4   33.28   12.26
   4  -6   4   79.63   21.10
   4  -6   4   71.53   14.84
  -4   6  -5  140.56   25.89
  -4   6  -5   87.07   17.84
   4  -6   5   77.58   20.42
   4  -6   5  112.50   18.18
  -4   6  -6   -1.21    4.38
  -4   6  -6   22.76   10.92
   4  -6   6   10.68    9.97
   4  -6   6    2.55    4.89
  -4   6  -7  450.79   41.65
  -4   6  -7  500.18   48.73
   4  -6   7  514.95   52.70
   4  -6   7  478.29   39.92
  -4   6  -8   12.20    9.02
  -4   6  -8   28.81   12.15
   4  -6   8   18.30   13.13
   4  -6   8   14.14    8.18
  -4   6  -9   58.35   15.88
  -4   6  -9  101.62   23.84
   4  -6   9   56.67   18.75
   4  -6   9   55.41   15.11
  -4   6 -10   81.53   19.62
  -4   6 -10   68.31   19.22
   4  -6  10   40.59   15.12
   4  -6  10   71.44   17.89
   4  -6  11    7.62    6.98
   4  -6  11    3.20    5.61
  -4   6 -11   24.55   13.57
  -4   6 -11   28.13   16.21
   4  -6  11   15.31   10.91
   4  -6  12   12.40    9.98
   4  -6  12   20.26   13.59
   4  -6  12    7.18    7.02
   4   6  12    5.44    5.76
  -4   6 -12    2.04    9.01
  -4   6 -12   -8.44   10.30
   4  -6  13  113.38   25.52
   4  -6  13  107.72   20.96
   4  -6  13   99.93   24.83
   4   6  13  118.11   21.29
  -4   6 -13  105.50   24.47
   4  -6  14    4.08   10.02
   4   6  14   -7.88    8.90
   4  -6  14    6.89    9.83
  -4   6 -14    9.63   10.30
   4  -6  14   -3.96    8.74
   4   6  15  159.12   27.33
   4  -6  15  131.09   28.94
  -4   6 -15  154.63   31.24
   4  -6  15  122.81   24.39
   4  -6  16   52.59   21.39
  -4   6 -16   27.98   15.29
   4  -6  16    7.59    9.74
   4   6  16   14.20   10.68
   4  -6  17    7.86   10.86
  -4   6 -17   13.03   10.99
   4  -6  17   10.94   10.51
   4   6  17   20.92   13.15
   4  -6  18   -2.05   14.04
  -4   6 -18   11.98   14.11
   4  -6  18    7.16    6.19
   4   6  18   -2.08    5.64
   4  -6  19  -17.78   15.66
  -4   6 -19    8.91   11.41
   4  -6  19   28.08   16.05
   4   6  19    1.90    7.00
   4  -6  20   26.48   18.48
   4  -6  20   12.17   13.47
   4   6  20   23.83   15.24
   4  -6  21   55.31   28.34
   4  -8 -16   65.59   22.60
   4  -8 -15   18.80   16.17
  -4  -8  15   10.56   13.65
   4  -8 -14   99.09   28.99
  -4  -8  14   92.01   25.91
   4  -8 -13   16.01   17.92
  -4  -8  13   -0.04    7.18
   4  -8 -12   13.98   13.87
  -4  -8  12   11.07   10.92
   4  -8 -11   56.20   20.55
  -4  -8  11   59.28   19.29
   4  -8 -10  142.53   32.38
  -4  -8  10  143.30   30.37
   4  -8  -9   31.93   17.00
  -4  -8   9   18.56   12.48
   4  -8  -8  208.50   38.87
  -4  -8   8  266.82   39.06
   4  -8  -7    1.49    9.64
  -4  -8   7    4.13    8.95
   4  -8  -6  108.30   27.81
  -4  -8   6  102.55   23.82
   4  -8  -5   58.64   21.44
  -4  -8   5   81.24   21.16
   4  -8  -4   51.38   18.50
   4  -8  -3  148.82   31.56
   4  -8  -2  331.85   46.72
  -4   8   1   17.79    9.94
   4  -8  -1    2.73    8.09
  -4   8   0  489.83   50.92
   4  -8   0  461.61   55.13
   4  -8   0  448.46   41.38
  -4   8  -1   36.19   14.36
   4  -8   1   35.38   18.80
   4  -8   1   85.10   28.98
  -4   8  -2  116.81   25.40
   4  -8   2  121.78   28.63
   4  -8   2  114.18   21.16
  -4   8  -3  164.48   30.91
   4  -8   3  201.75   36.37
   4  -8   3  134.58   23.41
  -4   8  -4  129.00   27.60
   4  -8   4  177.16   34.36
   4  -8   4  115.28   22.49
  -4   8  -5  143.61   29.92
   4  -8   5  105.33   26.16
   4  -8   5   78.66   17.45
  -4   8  -6  453.96   52.17
   4  -8   6  339.54   37.96
   4  -8   6  314.71   45.51
  -4   8  -7   21.60   15.46
   4  -8   7   21.77   14.55
   4  -8   7    5.03    6.06
  -4   8  -8  247.67   36.07
  -4   8  -8  199.76   34.60
   4  -8   8  257.13   40.85
   4  -8   8  177.43   28.84
  -4   8  -9   30.83   18.85
  -4   8  -9   33.77   14.95
   4  -8   9   27.22   12.80
   4  -8   9   28.81   11.97
  -4   8 -10   84.35   23.69
   4  -8  10  101.89   29.32
  -4   8 -10   83.90   23.97
   4  -8  10   94.29   22.62
  -4   8 -11   92.34   24.04
   4  -8  11  108.82   28.55
   4  -8  11  105.05   24.58
  -4   8 -12  102.87   26.05
   4  -8  12   71.20   23.51
   4  -8  12  107.95   25.52
  -4   8 -13   13.87   14.01
   4  -8  13   11.49   15.04
   4  -8  14  158.78   34.97
  -4   8 -14  174.90   34.71
   4  -8  15    3.06    9.45
  -4   8 -15   -5.92    8.03
   4  -8  16   35.84   18.10
   4  -8  17   -6.67   12.31
  -4  10   5   -3.92    7.44
  -4  10   4    9.56    8.79
  -4  10   3   24.53   11.60
  -4  10   2  165.40   33.92
  -4  10   1   -8.95   10.05
  -4  10   0  172.57   33.77
  -4  10  -1   18.65   13.81
  -4  10  -2   45.41   19.37
  -4  10  -3   12.67   12.85
  -4  10  -4   42.65   16.58
  -5  -1  26   20.99   14.67
  -5  -1  25    3.81    8.49
   5   1 -24   28.69   17.64
  -5  -1  24    6.89   10.34
  -5  -1  23  183.78   37.14
  -5   1  23  176.74   34.31
   5   1 -23  140.26   29.80
  -5  -1  22    7.05    9.02
  -5   1  22    8.51   10.04
   5   1 -22    2.30    7.52
   5  -1 -22    5.53    6.19
  -5  -1  21  204.69   36.99
  -5   1  21  297.03   42.45
   5   1 -21  256.38   37.83
   5  -1 -21  175.07   30.40
  -5  -1  20   19.05   12.86
   5  -1 -20   25.58   13.57
  -5   1  20   11.59   10.62
   5   1 -20    7.70   11.32
  -5  -1  19   22.07   15.49
  -5   1  19   43.14   18.14
   5   1 -19    5.03    8.56
   5  -1 -19   10.35    9.05
  -5   1  19   11.22    9.27
  -5  -1  18   71.10   21.23
  -5   1  18   94.97   23.06
   5   1 -18   95.74   20.36
   5  -1 -18   66.46   16.18
  -5   1  18   82.26   19.07
  -5  -1  17   85.60   21.91
  -5   1  17  158.30   29.19
   5   1 -17  150.88   22.73
   5  -1 -17   78.52   17.78
  -5   1  17  109.59   21.74
  -5  -1  16    0.02    7.81
  -5   1  16   11.60    9.97
   5  -1 -16   14.27    8.78
   5   1 -16    4.16    6.24
  -5   1  16   -8.11    6.82
   5   1 -15 1192.81   57.07
   5  -1 -15 1263.03   60.96
  -5   1  15 1244.29   70.48
  -5  -1  15 1201.43   79.15
  -5   1  15 1268.27   76.00
  -5  -1  14   13.14   10.24
  -5   1  14   15.75   10.89
   5  -1 -14   11.34    5.87
   5   1 -14    9.58    6.02
  -5   1  14   18.05   11.12
  -5  -1  14   13.74    4.22
   5   1 -13  451.08   31.33
  -5  -1  13  371.40   40.01
  -5   1  13  346.58   37.11
  -5  -1  13  426.99   24.67
   5  -1 -13  436.22   30.52
  -5  -1  13  411.33   42.43
  -5   1  13  421.15   41.58
  -5  -1  12  235.19   31.23
   5   1 -12  236.23   21.10
   5  -1 -12  273.79   21.87
  -5   1  12  268.25   32.45
  -5  -1  12  210.25   30.03
  -5  -1  12  258.38   21.06
  -5   1  12  261.07   31.27
  -5  -1  11   42.94   13.05
  -5   1  11   36.96   11.90
   5  -1 -11   44.03    7.98
  -5  -1  11   59.83   16.30
  -5   1  11   34.83   12.97
   5   1 -11   33.62    7.81
   5  -1 -11   36.92   10.99
  -5  -1  11   30.07    7.89
  -5  -1  10  103.19   14.82
  -5  -1  10   82.52   16.21
  -5   1  10   88.64   17.72
   5  -1 -10   92.77    9.67
   5   1 -10   82.20   11.22
  -5  -1  10   61.45   16.25
  -5   1  10   84.82   18.51
   5  -1 -10   80.50   14.96
   5   1  -9 1126.91   38.72
   5  -1  -9 1054.71   26.47
  -5  -1   9 1104.53   67.46
  -5   1   9 1033.16   63.04
  -5   1   9 1080.17   49.89
   5   1  -9 1048.85   46.89
   5  -1  -9 1061.15   46.21
  -5  -1   9 1073.41   50.31
  -5  -1   9 1181.51   56.62
  -5   1   9 1012.15   50.59
  -5  -1   8    4.12    3.68
  -5   1   8   21.33    7.92
   5   1  -8   28.85    6.18
  -5  -1   8   26.98   12.58
  -5   1   8   20.45   11.34
  -5   1   8   18.74    7.19
   5  -1  -8   24.43    6.69
  -5  -1   8   19.69    8.61
  -5  -1   7 2286.27   53.44
  -5  -1   7 2234.28   96.51
  -5   1   7 2295.40   93.00
  -5   1   7 2335.43   77.34
   5  -1  -7 2290.62   53.81
  -5  -1   7 2330.60   68.93
  -5   1   7 2169.65   58.86
  -5  -1   6   48.59    7.81
  -5  -1   6   58.48   17.27
  -5   1   6   59.33   14.45
   5  -1  -6   56.27    7.79
  -5  -1   6   59.43   10.61
  -5  -1   5  375.64   19.65
  -5  -1   5  405.78   41.89
  -5   1   5  319.59   35.24
   5  -1  -5  386.84   15.63
  -5  -1   5  387.24   24.66
  -5  -1   4  373.73   18.89
  -5  -1   4  372.73   39.54
  -5   1   4  356.38   37.22
  -5  -1   4  399.99   23.72
  -5  -1   3  118.29   10.27
  -5  -1   3  118.31   24.62
  -5   1   3  117.98   22.23
  -5  -1   3  122.99   12.67
   5  -1  -3  124.73   17.88
   5   1  -3  121.29   17.52
   5  -1  -2   13.48    4.99
   5   1  -2   18.69    8.80
  -5  -1   2   20.25   12.24
  -5  -1   2   22.87    4.93
  -5   1   2   16.12   11.23
  -5  -1   2   11.81    4.30
   5  -1  -1 2427.15   77.82
   5   1  -1 2484.01   78.80
  -5  -1   1 2414.79  102.37
  -5   1   1 2631.41  103.63
   5  -1   0   -2.65    4.39
   5   1   0   14.54    7.88
  -5   1   0   13.73    3.72
   5  -1   0    2.28    3.82
   5   1   0   -4.35    3.41
  -5  -1   0   25.06   13.68
  -5   1   0   11.87    7.72
   5  -1   1 1239.25   54.80
   5   1   1 1282.72   56.39
  -5   1  -1 1239.27   35.45
  -5  -1  -1 1351.11   77.16
  -5   1  -1 1359.68   76.05
   5  -1   1 1254.91   56.15
   5   1   1 1343.67   58.99
   5  -1   2  120.27   17.51
  -5   1  -2  111.06   12.48
   5  -1   2   91.36   14.89
   5   1   2  109.50   17.07
  -5  -1  -2  116.58   24.03
  -5   1  -2  127.82   24.24
   5  -1   3   10.63    7.27
   5   1   3   18.01    7.57
  -5   1  -3    9.70    3.56
  -5  -1  -3   15.42   10.24
  -5   1  -3   33.64   15.18
  -5   1  -3   20.61    3.60
  -5  -1  -4   20.40    6.55
  -5   1  -4   23.81    8.15
  -5  -1  -4    9.94    8.99
  -5   1  -4   18.25    4.60
   5  -1   4   15.47    6.46
   5   1   4   18.53    6.79
   5  -1   5  536.26   38.76
   5   1   5  551.08   39.57
  -5   1  -5  548.33   38.05
  -5  -1  -5  524.03   48.25
  -5   1  -5  557.01   28.13
  -5  -1  -5  500.29   31.05
  -5  -1  -6   84.50   14.30
   5  -1   6   69.21   14.43
   5   1   6   84.41   15.54
  -5  -1  -6   97.59   13.32
  -5  -1  -6  125.07   24.32
  -5   1  -6   80.24   12.41
  -5   1  -7 1306.62   58.44
  -5  -1  -7 1404.14   50.50
  -5  -1  -7 1187.41   70.30
  -5   1  -7 1386.85   56.22
  -5  -1  -7 1278.21   57.45
   5  -1   8   16.34    7.49
   5   1   8   17.20    8.60
  -5   1  -8   19.74    8.17
  -5  -1  -8   21.59    6.83
  -5  -1  -8   11.27    6.69
  -5   1  -8   26.18    8.93
   5  -1   9   91.38   18.17
   5   1   9  140.64   22.74
  -5  -1  -9  152.85   17.65
  -5   1  -9  139.46   20.16
  -5  -1  -9  124.91   21.82
  -5   1  -9  127.31   20.40
   5  -1  10    4.53    5.49
   5   1  10   -2.18    7.09
  -5  -1 -10    0.37    2.93
  -5  -1 -10    6.10    7.41
  -5   1 -10   -4.81    5.66
  -5   1 -11   -2.65    7.47
  -5  -1 -11    5.63    7.70
   5  -1  11   14.78    8.98
   5   1  11    6.66    6.01
  -5   1 -12    7.76    5.54
  -5  -1 -12   26.00   11.70
   5  -1  12   30.83   13.87
   5   1  12   46.93   15.12
   5  -1  13  452.64   44.88
   5   1  13  447.53   45.56
  -5   1 -13  444.00   50.41
  -5  -1 -13  421.13   36.98
  -5   1 -13  414.42   42.13
  -5   1 -14  184.20   33.61
  -5  -1 -14  227.35   26.68
  -5   1 -14  175.85   27.46
   5  -1  14  202.49   31.43
   5   1  14  182.44   30.56
   5  -1  15  354.90   42.87
  -5   1 -15  350.06   46.08
  -5  -1 -15  307.30   29.31
  -5   1 -15  334.10   36.12
   5   1  15  290.13   39.01
  -5   1 -16   15.37   13.06
  -5   1 -16   17.62    9.56
   5  -1  16    9.99   11.41
   5   1  16   12.54   12.22
  -5   1 -17   33.05   20.96
  -5   1 -17    9.12    5.76
   5  -1  17   19.22   11.38
   5   1  17   28.74   15.91
  -5   1 -18   17.41   15.43
   5  -1  18   16.28   12.01
   5   1  18   31.04   19.00
  -5   1 -19   13.83   15.15
   5   1  19   11.48   12.15
  -5   1 -20   44.59   22.41
   5  -1  20   32.57   15.74
   5   1  20   90.81   28.69
  -5   1 -21   88.76   26.66
   5  -1  21   82.19   24.50
   5   1  21  112.47   29.96
  -5   1 -22   39.11   18.86
   5  -1  22   63.26   22.97
   5   1  22   50.41   20.89
   5   3 -26  -10.19   10.98
   5   3 -25   19.00   15.70
  -5  -3  24   17.53   13.60
   5   3 -24   35.96   17.84
  -5  -3  23   19.62   18.06
   5   3 -23   25.83   15.06
  -5  -3  22   66.29   22.77
   5   3 -22  107.37   26.26
  -5  -3  21   -8.50   13.89
   5   3 -21    1.40    7.37
  -5  -3  20   15.93   13.95
   5   3 -20   17.48   11.60
  -5  -3  19   80.08   24.96
   5   3 -19   92.40   21.62
  -5   3  19   55.88   15.34
  -5  -3  18    6.99    7.27
   5   3 -18   -0.36    7.27
  -5  -3  17   71.08   22.28
   5   3 -17   34.86   11.21
  -5   3  17   84.92   19.85
  -5  -3  16  232.75   35.96
   5   3 -16  256.45   30.62
  -5   3  16  332.26   37.64
   5  -3 -16  250.52   29.73
  -5  -3  15    5.33    8.53
   5   3 -15    5.88    6.56
  -5   3  15   17.00   11.07
   5  -3 -15    4.08    6.41
   5   3 -14  331.48   32.67
  -5   3  14  334.95   38.15
   5  -3 -14  420.03   40.36
  -5  -3  14  398.93   43.13
   5   3 -13   29.04   10.83
  -5   3  13   20.78    7.62
  -5   3  13   18.58    9.22
   5  -3 -13   15.57   10.12
  -5  -3  13    5.32    7.43
   5   3 -12    5.90    5.66
  -5   3  12    2.80    3.19
  -5   3  12    8.36    4.97
   5  -3 -12   10.89   11.26
  -5  -3  12    8.41    7.88
   5   3 -11  368.55   31.16
  -5   3  11  358.34   34.52
  -5   3  11  433.11   42.24
   5  -3 -11  365.17   39.25
  -5  -3  11  370.34   36.56
   5  -3 -10  104.75   20.25
   5   3 -10  121.52   17.21
  -5   3  10  120.57   20.57
  -5   3  10  125.12   22.77
  -5  -3  10  107.65   19.12
   5  -3 -10   80.00   19.18
   5  -3  -9  107.02   19.85
  -5   3   9  103.42   21.08
  -5  -3   9  121.05   19.43
   5  -3  -9  110.54   22.12
   5  -3  -8  823.19   26.70
   5  -3  -8  777.93   58.83
  -5  -3   8  801.63   48.11
   5  -3  -8  640.05   45.40
   5  -3  -7    1.71    4.78
   5  -3  -7    8.08    2.71
  -5  -3   7    7.34    5.96
   5  -3  -7    2.46    5.80
   5  -3  -6  457.01   18.31
  -5  -3   6  457.96   34.15
   5  -3  -6  477.38   46.11
   5  -3  -6  427.24   31.77
  -5  -3   5  229.91   21.59
   5  -3  -5  203.66   12.19
  -5  -3   5  203.82   22.56
   5  -3  -5  181.69   18.71
   5  -3  -5  223.26   31.89
   5  -3  -4   24.16    5.45
  -5  -3   4   28.02    7.79
   5  -3  -4   26.40    4.55
   5  -3  -4   29.13    8.89
  -5  -3   4   30.74    9.07
   5   3  -4   22.73    8.04
   5  -3  -4   41.58   14.01
  -5  -3   3  273.83   23.32
   5  -3  -3  266.27   15.63
   5   3  -3  314.06   28.15
   5  -3  -3  270.29   26.52
   5  -3  -3  279.97   36.30
   5  -3  -3  289.52   17.50
   5  -3  -2  431.49   22.06
   5  -3  -2  530.54   36.59
   5   3  -2  450.28   33.34
   5  -3  -2  469.56   15.69
   5  -3  -2  542.27   50.42
   5  -3  -2  453.37   17.85
   5  -3  -1    9.25   10.29
   5  -3  -1    7.80    7.28
   5   3  -1    6.28    4.49
   5  -3  -1    5.99    5.91
   5   3  -1    9.34    7.12
   5  -3  -1    0.08    1.40
  -5   3   0 1243.63   37.98
   5  -3   0 1245.27   54.70
   5   3   0 1391.12   58.47
   5  -3   0 1274.13   56.70
   5   3   0 1312.32   57.83
   5  -3   0 1261.42   77.08
   5  -3   0 1319.29   28.87
   5  -3   1   34.05    5.53
   5  -3   1   20.43   11.89
   5   3   1   16.97    7.37
  -5   3  -1   18.67    5.33
   5  -3   1   21.15    7.31
   5   3   1   24.06    9.30
   5  -3   1    6.29    5.19
   5  -3   2   95.78   11.48
   5  -3   2   62.22   18.01
  -5   3  -2   96.68   12.12
   5  -3   2   83.02   14.68
   5   3   2  102.87   16.95
   5  -3   3   78.13   11.74
   5  -3   3  117.76   24.22
   5  -3   3   98.77   16.21
   5   3   3  111.50   17.88
  -5   3  -3  102.86   13.64
   5  -3   4  120.38   16.09
   5   3   4  120.03   18.37
   5  -3   4  154.56   20.81
  -5   3  -4  119.36   15.59
   5  -3   5   11.48    5.64
   5  -3   5   11.70    7.15
   5   3   5   26.73    9.65
  -5  -3  -5   17.33    3.93
  -5   3  -5   13.03    7.11
  -5   3  -6  735.94   49.55
  -5  -3  -6  776.98   24.60
  -5   3  -6  745.56   42.99
   5  -3   6  716.02   46.15
  -5   3  -7  214.73   24.25
  -5   3  -7  213.17   27.14
   5  -3   7  224.67   26.94
  -5   3  -8  539.69   44.41
  -5   3  -8  513.55   40.08
  -5   3  -8  502.33   31.79
   5  -3   8  518.62   42.98
   5  -3   9   10.06    5.67
   5  -3   9   24.13   11.02
  -5   3  -9   26.39   11.17
   5   3   9   12.23    9.39
  -5   3  -9   36.41   13.79
   5  -3  10    3.80    6.56
   5  -3  10   13.35    7.63
   5   3  10    8.20    8.95
  -5   3 -10   12.51   10.67
  -5   3 -10   15.22   10.21
   5  -3  11    5.19    7.59
   5   3  11    6.55    5.39
   5  -3  11   -1.29    7.13
  -5   3 -11   19.81   13.05
  -5   3 -11   22.91   11.72
   5   3  12  181.49   27.78
   5  -3  12  153.83   26.77
  -5   3 -12  137.62   25.32
  -5   3 -12  143.20   26.65
   5  -3  12  129.40   24.37
   5  -3  13  113.44   24.41
  -5   3 -13   93.26   22.00
  -5   3 -13   88.32   23.67
   5  -3  13   59.96   18.20
   5   3  13   95.35   21.19
   5  -3  14  430.33   45.47
   5   3  14  382.38   42.86
  -5   3 -14  444.44   50.33
   5  -3  14  455.69   47.79
   5  -3  15  176.60   30.00
  -5   3 -15  179.19   34.58
   5  -3  15  183.91   31.03
   5   3  15  205.60   32.86
   5  -3  16   60.12   20.35
  -5   3 -16   79.26   23.77
   5  -3  16   66.57   20.89
   5   3  16   90.33   22.57
   5  -3  17   17.26   12.96
  -5   3 -17    9.77   11.67
   5  -3  17   -0.47    7.36
   5   3  17   13.51   12.32
   5  -3  18   -3.99    8.95
   5  -3  18   -4.51   10.60
   5   3  18   -4.92    5.99
   5  -3  19    8.01   10.50
  -5   3 -19    8.91    8.69
   5  -3  19    0.07    8.36
   5  -3  20  103.00   27.60
  -5   3 -20  141.86   36.47
   5  -3  20  101.22   27.30
   5   3  20   74.78   23.52
   5  -3  21   90.03   25.35
  -5   3 -21   95.97   30.22
   5  -3  21   66.17   22.88
   5   3  21   96.20   28.70
   5  -3  22   65.01   22.35
  -5   3 -22   39.60   19.52
   5   5 -24    9.98    9.16
   5   5 -23   -5.35   12.01
  -5  -5  22  213.62   44.43
   5   5 -22  171.20   34.62
  -5  -5  21   41.06   20.39
   5   5 -21   16.17   13.36
  -5  -5  20   84.92   25.69
   5   5 -20   64.80   21.83
  -5  -5  19    4.28    6.39
   5   5 -19    8.55    8.95
   5   5 -18   64.79   19.27
  -5  -5  18   65.21   21.98
   5   5 -17   14.44   11.61
  -5   5  17   10.48    8.71
  -5  -5  17   15.01   10.78
   5   5 -16  485.30   47.36
  -5   5  16  405.12   44.15
   5  -5 -16  352.32   41.41
  -5  -5  16  391.84   47.97
   5   5 -15   15.41   12.38
  -5   5  15   25.64   12.69
   5  -5 -15   17.69   12.64
  -5  -5  15   11.86    7.58
   5   5 -14  618.01   51.04
  -5   5  14  589.38   52.45
   5  -5 -14  607.12   55.67
  -5  -5  14  632.58   56.52
   5   5 -13   24.72   10.96
  -5  -5  13    1.71    6.17
   5   5 -12  142.13   23.31
   5  -5 -12  178.35   30.48
  -5  -5  12  198.58   30.22
   5  -5 -11    7.27   10.02
  -5  -5  11    3.77    7.45
   5  -5 -10  245.83   36.35
  -5  -5  10  202.67   29.58
   5  -5  -9   -0.68    6.85
  -5  -5   9    2.97    7.24
   5  -5  -8 1153.54   77.23
  -5  -5   8 1269.01   69.57
  -5  -5   7   66.70   17.17
   5  -5  -7   62.57   20.93
   5  -5  -6  785.88   46.84
   5   5  -6  808.51   46.58
   5  -5  -6  794.07   64.20
  -5  -5   6  809.08   53.87
   5  -5  -5    7.02    7.25
   5   5  -5   10.98    6.66
  -5  -5   5    2.69    4.79
   5  -5  -4  156.15   20.15
   5   5  -4  174.03   21.42
   5  -5  -4  162.22   29.76
   5  -5  -3    2.59    4.98
   5   5  -3   -7.88    3.96
   5  -5  -3   -1.72    5.02
   5   5  -3    2.14    4.96
   5  -5  -3   -1.59    7.90
   5  -5  -2  658.33   40.58
   5   5  -2  705.37   41.58
   5  -5  -2  652.97   40.90
   5   5  -2  684.76   41.86
   5  -5  -2  638.85   57.61
   5   5  -1   -1.03    4.84
   5  -5  -1    0.57    4.67
   5   5  -1   -2.35    4.84
   5  -5  -1    6.68    5.28
   5  -5  -1    4.48    3.18
   5  -5  -1   10.80   14.42
   5  -5   0 1181.97   54.35
   5   5   0 1132.77   53.49
   5  -5   0 1041.58   42.44
   5  -5   0 1073.46   74.16
   5  -5   1   40.75   10.27
   5   5   1   39.19   10.77
  -5  -5  -1   30.23    5.10
   5  -5   1   35.12    8.77
   5  -5   1   34.03   14.17
   5  -5   2  284.71   27.51
   5   5   2  307.88   28.10
  -5   5  -2  277.50   25.45
   5  -5   2  316.38   24.55
   5  -5   2  290.31   39.35
   5  -5   3    0.39    4.93
   5   5   3   -3.67    6.09
  -5   5  -3    1.58    7.27
   5  -5   3   -4.86    5.47
   5  -5   3    1.11    8.96
  -5   5  -4   45.08   10.93
   5  -5   4   60.02   11.73
   5  -5   4   39.18   17.31
  -5   5  -5   31.97   13.64
  -5   5  -5   14.61    9.34
   5  -5   5   12.38    7.17
   5  -5   5   10.31    9.74
  -5   5  -6  647.01   45.10
  -5   5  -6  647.94   53.09
   5  -5   6  662.70   61.50
   5  -5   6  617.90   41.63
   5  -5   7   -0.51    4.64
   5  -5   7   10.21   11.81
  -5   5  -7    1.66    6.84
  -5   5  -7   -4.34    5.79
   5  -5   8  309.21   43.35
  -5   5  -8  341.30   39.88
  -5   5  -8  365.67   36.70
   5  -5   8  349.61   34.89
   5  -5   9    5.47    6.39
   5  -5   9   20.99   14.57
  -5   5  -9   18.30   12.60
  -5   5  -9    2.27    6.04
   5  -5  10   -0.80    6.98
   5  -5  10   -8.08   11.15
  -5   5 -10    5.83    7.70
  -5   5 -10    6.58    8.95
   5  -5  11   12.58   11.22
  -5   5 -11   25.72   12.56
  -5   5 -11   18.60   10.82
   5  -5  12   11.97    5.90
   5  -5  12   46.65   15.36
  -5   5 -12   34.86   15.33
  -5   5 -12   22.08   10.74
   5  -5  13    6.03   10.86
   5  -5  13   22.32   12.50
   5   5  13    8.60    4.71
  -5   5 -13  -13.91   11.79
  -5   5 -13   34.69   17.42
   5  -5  14  213.76   32.35
   5  -5  14  221.13   36.75
   5   5  14  223.35   32.41
  -5   5 -14  255.02   38.40
   5  -5  15   11.75   11.46
   5   5  15   12.60   12.74
   5  -5  15   -8.03   13.46
  -5   5 -15    0.43    8.72
   5   5  16   24.22   11.86
   5  -5  16   14.43   13.42
  -5   5 -16   25.49   14.16
   5  -5  16   21.18   11.59
   5   5  17   23.22   13.99
  -5   5 -17  -13.05   15.04
   5  -5  17   25.66   16.02
  -5   5 -18   -6.33   14.60
   5  -5  18   10.98    8.82
   5   5  18   -4.78    8.13
  -5   5 -19    7.36    9.20
   5  -5  19   36.26   16.52
   5   5  19   13.68   12.78
   5  -5  20    3.24    8.39
   5   5  20   14.12   12.05
   5  -5  21   11.42   11.84
   5   5  21    7.72   12.48
   5   7 -19   -0.14   11.94
   5   7 -18   23.17   16.32
   5   7 -17   19.41   13.98
  -5  -7  17    8.90    9.47
   5  -7 -16  -18.13   11.47
  -5  -7  16   -5.42    6.97
   5  -7 -15   41.94   16.51
  -5  -7  15   25.27   12.06
   5  -7 -14   14.51   12.82
  -5  -7  14   10.78    9.06
   5  -7 -13   -6.41    8.81
  -5  -7  13   17.61   12.91
   5  -7 -12   46.85   16.92
  -5  -7  12   67.35   20.27
   5  -7 -11   -4.57    9.86
  -5  -7  11   23.15   14.69
   5  -7 -10   81.55   23.10
  -5  -7  10  120.58   25.92
   5  -7  -9   45.16   17.54
  -5  -7   9   72.40   20.62
   5  -7  -8   21.61    8.72
  -5  -7   8    1.84    6.37
   5  -7  -7   61.29   13.71
   5  -7  -7  104.67   27.55
  -5  -7   7   62.47   18.22
   5  -7  -6    0.54    3.53
   5   7  -6    6.06    4.41
  -5  -7   6   -8.92    8.83
   5  -7  -6    3.66    8.78
   5   7  -5   11.13    6.62
  -5  -7   5    7.28    5.96
   5  -7  -5    9.40    5.74
   5  -7  -5   16.98   17.45
   5   7  -4  145.14   19.76
   5  -7  -4  155.71   20.33
  -5  -7   4  152.66   27.26
   5  -7  -4  120.51   29.30
   5   7  -3   80.48   13.96
   5  -7  -3   53.71   19.76
   5   7  -2   -2.38    4.59
   5  -7  -2    3.69   10.95
   5   7  -1  176.30   20.32
   5  -7  -1  117.01   18.92
   5  -7  -1  181.78   34.70
   5   7   0   41.70   10.08
   5  -7   0   44.62   11.47
   5  -7   0   66.82   22.14
   5  -7   1   65.32   14.06
   5  -7   1  118.36   29.77
  -5   7  -2   26.06   11.96
   5  -7   2   12.41    6.13
   5  -7   2   11.04   11.32
  -5   7  -3   22.59   12.15
   5  -7   3   44.25   12.81
  -5   7  -4   42.58   15.60
   5  -7   4   31.37   15.27
  -5   7  -5  159.80   31.28
   5  -7   5  121.04   28.69
  -5   7  -6   34.86   13.06
  -5   7  -6   72.15   22.65
   5  -7   6   35.31   18.11
  -5   7  -7  195.62   29.73
  -5   7  -7  196.67   33.88
   5  -7   7  128.72   30.09
  -5   7  -8   36.89   14.94
  -5   7  -8   49.14   17.80
   5  -7   8   43.36   18.78
  -5   7  -9   19.66   12.37
  -5   7  -9   36.27   16.69
   5  -7   9   61.27   23.68
   5  -7  10   11.41   12.04
  -5   7 -10   18.41   12.10
  -5   7 -10   45.79   16.41
   5  -7  11   23.45   14.07
  -5   7 -11   75.31   21.16
  -5   7 -11   68.18   22.12
   5  -7  12   18.44   14.44
  -5   7 -12    8.31   11.80
  -5   7 -12    3.00    7.38
   5  -7  13  189.48   37.17
  -5   7 -13  110.72   26.18
  -5   7 -14   86.27   23.34
  -5   7 -15   89.98   26.16
  -5   7 -16    8.12    9.01
   5  -9 -11   81.48   27.01
   5  -9 -10   25.77   16.52
   5  -9  -9  256.37   48.16
   5  -9  -8  269.77   51.45
   5  -9  -7  247.29   46.85
  -5  -9   7  279.98   43.05
   5  -9  -6   10.86   15.22
  -5  -9   6   16.04   12.06
  -5  -9   5   95.90   24.14
   5  -9  -5  139.31   34.59
  -5  -9   4   48.92   18.31
   5  -9  -4   44.95   22.28
  -5  -9   3  111.01   26.22
   5  -9  -3  126.61   33.86
  -5   9   2   21.85   14.06
   5  -9  -2   -4.28    6.23
  -5   9   1  302.92   44.67
   5  -9  -1  214.38   41.18
  -5   9   0   13.24    9.23
   5  -9   0   16.86   13.25
  -5   9  -1  158.13   33.46
   5  -9   1  161.18   36.94
  -5   9  -2    5.43   10.18
   5  -9   2    3.38   12.26
  -5   9  -3   41.34   19.41
   5  -9   3   52.99   21.04
  -5   9  -4   19.59   14.20
  -5   9  -5  107.32   28.06
  -6   0  26   -1.82    6.65
  -6   0  25    9.76   11.35
  -6   0  24   32.53   17.94
  -6   0  23    0.11    7.08
  -6   0  22  282.69   42.09
  -6   0  21    8.97   10.32
  -6   0  20   80.33   22.79
  -6   0  19    7.92   10.98
  -6   0  18   41.88   18.58
  -6   0  17   -2.72    7.97
  -6   0  17    1.55    9.33
  -6   0  16  220.42   33.15
   6   0 -16  199.48   21.68
  -6   0  16  196.18   31.97
  -6   0  15    4.53    6.77
   6   0 -15    4.02    4.80
  -6   0  15    8.83    8.25
   6   0 -14  475.10   29.26
  -6   0  14  425.48   45.73
  -6   0  14  546.13   49.25
  -6   0  13   -4.55    6.37
   6   0 -13    3.91    3.25
  -6   0  13    2.08    6.92
  -6   0  13    2.98    4.23
  -6   0  12    8.54   11.59
   6   0 -12    5.84    2.33
  -6   0  12    9.86   10.32
  -6   0  12    1.87    3.42
  -6   0  11   -1.88    7.37
   6   0 -11    1.61    1.93
  -6   0  11    8.94    7.55
  -6   0  10   -0.38    4.85
  -6   0  10   14.36   11.74
   6   0 -10   13.73    6.38
  -6   0   9   -4.13    4.93
  -6   0   9    0.05    7.39
  -6   0   8  705.41   58.43
  -6   0   8  683.02   44.45
  -6   0   7   -0.44    5.07
  -6   0   7   -1.44    7.10
  -6   0   6  103.93   15.15
  -6   0   6  127.06   26.43
  -6   0   5   -6.23    5.88
  -6   0   5    5.25    8.59
  -6   0   4  136.59   25.50
  -6   0   4  131.97   13.10
   6   0  -4  139.35   21.16
  -6   0   3    5.69    2.83
   6   0  -3   -6.41    8.16
  -6   0   3    3.55    7.14
  -6   0   2   58.50    4.73
   6   0  -2   70.19   15.38
  -6   0   2   36.00   12.84
   6   0  -1    9.37    8.55
  -6   0   1   -3.97    9.79
   6   0  -1   -1.04    4.00
   6   0   0  420.50   35.69
  -6   0   0  465.01   49.46
   6   0   0  437.89   37.00
  -6   0   0  451.44   12.94
  -6   0   0  440.54   16.75
  -6   0  -1   -5.09    3.41
   6   0   1    2.92    4.79
  -6   0  -1    2.63   13.26
   6   0   1    4.36    7.72
  -6   0  -2   16.67    5.45
   6   0   2   24.19    8.07
  -6   0  -2   16.65   13.32
  -6   0  -3    6.37    5.21
   6   0   3   -1.28    6.14
  -6   0  -3   -0.73    8.78
   6   0   4  425.74   37.66
  -6   0  -4  436.48   47.97
  -6   0  -4  408.27   29.85
  -6   0  -5    3.98    4.16
   6   0   5    3.05    8.83
  -6   0  -5    6.66   10.63
   6   0   6  167.45   24.22
  -6   0  -6  227.67   34.62
  -6   0  -6  215.81   24.94
  -6   0  -7    9.26    7.15
   6   0   7    0.73    5.13
  -6   0  -7    1.54    4.66
  -6   0  -8   86.57   18.06
  -6   0  -8   96.89   16.20
  -6   0  -8   78.94   20.44
  -6   0  -9    5.34    6.54
  -6   0  -9   -7.57    5.15
  -6   0 -10  132.06   19.90
  -6   0 -10  121.82   25.00
  -6   0 -11    1.12    4.42
  -6   0 -11   -2.57    6.76
   6   0  12   10.12    8.57
  -6   0 -12   13.02    7.55
   6   0  13    2.43    7.54
  -6   0 -13   10.25    8.20
   6   0  14  111.51   25.28
  -6   0 -14  140.49   24.63
  -6   0 -15    9.18    7.94
   6   0  15   -4.38    9.80
   6   0  16   15.64    9.13
   6   0  17    1.10    7.59
   6   0  18    9.40    7.69
   6   0  19    7.72   12.81
   6   0  20   17.20   10.93
  -6   0 -21   -6.51    7.98
  -6  -2  25   36.24   18.88
  -6  -2  24   17.54   13.85
  -6  -2  23   82.27   27.24
  -6  -2  22   76.23   23.00
  -6  -2  21   17.54   15.13
  -6  -2  20   -2.99    8.87
  -6   2  20   28.96   13.63
  -6  -2  19    0.24    8.05
   6   2 -19   -3.43    6.84
  -6   2  19   -0.65    5.93
  -6  -2  18   -4.97   11.15
   6   2 -18  -11.99    8.22
  -6   2  18   -6.47    9.15
  -6  -2  17    7.43   11.58
  -6   2  17    1.74    7.85
  -6  -2  16   79.32   22.38
   6   2 -16  143.08   20.50
  -6   2  16  108.63   24.49
  -6  -2  15  100.73   23.74
   6   2 -15   98.00   16.88
  -6   2  15  153.34   28.60
  -6  -2  14  251.10   35.53
   6   2 -14  213.32   23.33
  -6   2  14  221.49   33.84
  -6  -2  13  151.61   26.25
   6   2 -13  118.34   16.67
  -6   2  13  145.16   27.51
  -6  -2  12   24.20   11.41
  -6  -2  12    3.42    5.25
   6   2 -12    9.61    6.10
  -6   2  12    4.45    7.47
  -6  -2  11   26.64   10.91
  -6   2  11   34.53   14.17
  -6  -2  10   31.93    8.99
  -6  -2  10   36.27   16.34
  -6   2  10   55.25   16.64
   6  -2 -10   33.17    8.96
  -6  -2  10   37.71   12.33
  -6  -2   9  438.01   48.52
  -6   2   9  415.08   44.49
  -6  -2   9  446.61   29.74
   6  -2  -9  390.40   26.20
  -6  -2   9  472.74   37.07
  -6  -2   8  743.51   36.85
  -6  -2   8  772.24   64.79
  -6   2   8  764.97   59.36
   6  -2  -8  725.69   31.17
  -6  -2   8  756.99   44.48
  -6  -2   7  610.45   31.97
  -6  -2   7  669.78   60.27
  -6   2   7  645.91   55.01
   6  -2  -7  638.56   24.21
  -6  -2   7  722.14   41.78
  -6  -2   6  258.96   20.27
  -6  -2   6  274.81   39.42
  -6   2   6  277.11   36.44
   6  -2  -6  276.68   11.66
  -6  -2   6  267.93   24.74
  -6  -2   5  242.60   19.05
  -6  -2   5  230.63   35.06
  -6   2   5  213.36   31.95
  -6  -2   5  226.03   21.71
   6  -2  -5  214.60   26.36
   6   2  -5  220.75   26.42
   6  -2  -4   11.15    7.43
   6   2  -4   12.46    7.42
  -6  -2   4    9.37    3.68
  -6  -2   4    7.91   10.71
  -6   2   4   37.93   17.04
  -6  -2   4   12.17    6.31
  -6  -2   3  454.66   26.45
   6  -2  -3  391.05   35.62
   6   2  -3  405.06   35.25
  -6  -2   3  424.78   49.56
  -6   2   3  459.56   47.91
  -6  -2   3  406.34   27.54
  -6  -2   2  489.91   27.85
   6  -2  -2  510.40   40.62
   6   2  -2  548.84   40.97
  -6  -2   2  579.57   58.04
  -6   2   2  575.68   53.81
  -6  -2   2  440.66   28.04
   6  -2  -1 1198.20   59.98
   6   2  -1 1201.73   59.26
  -6  -2   1 1192.76   44.23
  -6  -2   1 1119.98   80.12
   6  -2  -1 1256.39   62.46
  -6   2   1 1338.90   83.48
   6   2  -1 1116.61   58.94
   6  -2   0 1335.70   63.37
   6   2   0 1336.42   63.43
  -6   2   0 1300.23   29.44
  -6  -2   0 1325.75   88.64
   6  -2   0 1359.73   65.01
   6   2   0 1352.94   64.72
   6  -2   1 1105.90   57.45
   6   2   1 1122.85   58.16
  -6   2  -1 1088.95   33.02
  -6  -2  -1 1011.88   76.75
   6  -2   1 1098.32   59.15
   6   2   1 1032.30   57.57
  -6   2  -2  133.34   13.27
   6  -2   2  121.46   19.94
   6   2   2  135.86   20.46
  -6  -2  -2  154.07   29.48
   6  -2   3  225.06   27.00
   6   2   3  234.29   27.46
  -6   2  -3  259.40   20.63
  -6  -2  -3  286.04   41.99
   6  -2   4   78.32   16.44
   6   2   4  104.85   18.32
  -6   2  -4   77.95   12.33
  -6  -2  -4  108.81   25.99
   6  -2   5  577.84   43.85
   6   2   5  632.89   46.51
  -6   2  -5  657.94   38.01
  -6  -2  -5  599.33   57.26
   6  -2   6  707.84   49.78
   6   2   6  813.48   53.37
  -6  -2  -6  740.48   35.87
  -6   2  -6  737.24   43.87
  -6  -2  -6  701.24   61.60
  -6   2  -6  742.51   29.63
  -6   2  -7 1162.04   63.30
  -6  -2  -7 1199.01   46.20
  -6   2  -7 1101.83   57.48
  -6  -2  -7 1177.27   78.66
  -6   2  -7 1111.04   40.67
  -6   2  -8  716.19   50.19
  -6  -2  -8  749.71   36.99
  -6   2  -8  736.75   50.02
  -6  -2  -8  740.68   60.85
  -6   2  -8  641.98   34.60
  -6   2  -9  392.83   37.63
  -6  -2  -9  369.94   26.95
  -6   2  -9  356.18   37.00
  -6  -2  -9  363.37   42.86
  -6   2  -9  356.16   28.62
  -6   2 -10   48.28   15.39
  -6   2 -10   30.97   10.99
  -6  -2 -10   26.50   13.52
   6  -2  11  246.16   33.64
  -6   2 -11  200.15   27.89
  -6   2 -11  144.83   26.45
  -6  -2 -11  170.52   27.08
   6  -2  12   89.27   21.20
   6   2  12  133.07   26.14
  -6   2 -12  159.07   26.11
  -6   2 -12  149.72   29.31
  -6  -2 -12  136.87   23.65
  -6   2 -13  345.10   38.76
  -6   2 -13  383.91   46.73
   6  -2  13  422.80   46.23
   6   2  13  341.67   42.31
  -6  -2 -13  370.88   37.43
  -6   2 -14  415.28   49.93
   6  -2  14  459.07   50.02
   6   2  14  340.31   43.27
   6  -2  15  376.32   46.22
   6   2  15  341.89   44.42
  -6   2 -15  309.58   44.92
   6   2  16   78.39   22.22
  -6   2 -16  137.62   31.83
  -6   2 -16  116.44   24.34
   6  -2  16  109.83   27.22
  -6   2 -17   50.15   18.75
   6  -2  17   57.27   18.93
   6   2  17   73.98   24.09
  -6   2 -18   24.25   13.53
   6  -2  18   19.17   13.68
   6   2  18   13.40   12.55
  -6   2 -19   61.05   23.80
   6  -2  19   68.08   23.42
   6   2  19   36.90   17.12
  -6   2 -20   43.79   19.46
   6  -2  20   63.69   22.83
   6   2  20  109.37   29.85
  -6   2 -21   69.14   23.54
  -6  -4  23   65.80   26.54
  -6  -4  22   11.97   11.19
  -6  -4  21  120.10   32.40
   6   4 -21   92.03   24.29
  -6  -4  20   30.24   17.57
   6   4 -20   -8.03    9.29
  -6  -4  19   -0.55    6.95
   6   4 -19    5.09    4.89
  -6  -4  18   54.56   24.01
   6   4 -18   26.41   12.60
  -6   4  18   24.81   12.20
  -6  -4  17   80.08   23.91
   6   4 -17   91.75   19.74
  -6   4  17   80.87   19.78
  -6  -4  16   15.00   12.09
   6   4 -16    9.32    8.70
  -6   4  16   -8.87    9.73
   6   4 -15  361.41   37.80
  -6   4  15  366.52   44.29
   6  -4 -15  369.40   42.58
  -6  -4  15  407.80   46.64
   6  -4 -14   55.88   19.58
   6   4 -14   35.93   12.22
  -6   4  14   32.88   14.08
  -6  -4  14   22.33   11.21
  -6   4  13   48.46   17.20
  -6  -4  13   86.52   20.06
   6  -4 -13   48.28   17.06
  -6   4  12    2.84   11.27
  -6  -4  12   -5.04    8.01
   6  -4 -12   13.00    9.70
  -6   4  11    8.88    7.80
  -6  -4  11    7.36    8.33
   6  -4 -11    7.46    7.33
  -6   4  10    1.43   10.12
  -6  -4  10   12.04    9.27
   6  -4 -10   -8.16   10.67
  -6  -4   9  338.93   35.21
   6  -4  -9  282.11   40.21
  -6  -4   8   59.37   14.88
   6  -4  -8   81.30   22.51
  -6  -4   7  291.66   31.04
   6  -4  -7  365.96   45.86
   6  -4  -6  120.64   26.69
  -6  -4   6  132.03   21.03
   6  -4  -6  129.38   21.14
   6   4  -6  134.45   21.31
   6  -4  -5    8.53    9.28
   6  -4  -5   10.91    6.28
   6   4  -5   12.38    7.12
  -6  -4   5   10.26    8.06
   6  -4  -4   10.87    9.80
   6   4  -4   -3.10    5.96
  -6  -4   4   -0.35    5.72
   6  -4  -3    0.15    6.87
   6  -4  -3   -2.24    4.99
   6   4  -3   10.56    7.31
   6  -4  -3    0.68    5.56
   6  -4  -3    6.55    2.85
   6   4  -3    7.04    4.70
   6  -4  -2   65.87   19.40
   6  -4  -2   73.96   15.42
   6  -4  -2   78.57   15.37
   6   4  -2   84.87   16.19
   6   4  -2   64.31   13.73
   6  -4  -2   83.84    7.14
   6  -4  -1  415.14   35.32
   6   4  -1  405.28   34.63
   6  -4  -1  355.75   33.64
   6   4  -1  429.89   36.94
   6  -4  -1  382.48   47.09
   6  -4  -1  363.19   15.21
   6  -4   0  180.96   32.74
   6  -4   0  228.72   26.51
   6   4   0  233.51   27.41
   6  -4   0  196.24   12.63
   6  -4   0  224.63   27.03
   6  -4   1   56.03    7.99
   6  -4   1   54.59   16.52
   6  -4   1   48.87   12.80
   6   4   1   32.33   10.81
   6  -4   2   39.00    7.34
   6  -4   2   22.07   12.26
  -6   4  -2   69.43   12.20
   6  -4   2   61.44   14.13
   6   4   2   43.41   12.53
   6  -4   3   89.72   12.88
   6  -4   3   75.82   20.85
   6  -4   3  108.24   18.40
   6   4   3  130.71   21.30
  -6   4  -3  117.27   15.89
   6  -4   4   13.42    7.90
   6   4   4   36.65   12.13
  -6  -4  -4   23.95    4.02
  -6   4  -4   20.18    7.91
   6  -4   5   20.35    9.35
   6   4   5   17.53    9.81
  -6   4  -5   27.97    9.50
  -6   4  -6   93.73   20.92
  -6   4  -6  122.56   18.87
  -6   4  -7  199.16   24.74
  -6   4  -7  200.68   30.15
  -6   4  -8  120.92   23.25
  -6   4  -8  150.75   22.65
  -6   4  -9   -4.32    7.82
  -6   4  -9    1.59    4.06
  -6   4 -10    8.75   11.39
  -6   4 -10   24.19   11.66
  -6   4 -11   28.26   12.85
  -6   4 -11   47.92   15.59
  -6   4 -12    3.27    5.43
  -6   4 -12   -0.27    6.06
  -6   4 -13   44.05   16.49
  -6   4 -13   61.46   19.72
   6  -4  14   37.94   14.62
  -6   4 -14   59.70   18.80
  -6   4 -14   87.87   22.68
   6  -4  15   33.38   14.30
   6   4  15   32.90   13.06
  -6   4 -15   30.45   12.97
   6  -4  16   -1.59    7.60
   6   4  16   24.08   12.28
  -6   4 -16   10.78   11.50
   6  -4  17   14.96    9.06
   6   4  17   36.78   17.85
  -6   4 -17   39.02   19.60
   6  -4  18    1.59    9.25
   6   4  18    1.38    8.86
  -6   4 -18    0.98   10.07
   6  -4  19   -1.87    9.88
  -6   4 -19    8.61   10.37
  -6   4 -20   -7.91   13.80
   6   6 -21   22.01   13.33
   6   6 -20    0.38   10.75
  -6  -6  19   -7.21   11.94
   6   6 -19   -8.34    9.09
   6   6 -18    7.35    9.03
  -6  -6  18   31.48   18.12
  -6  -6  17   25.44   16.13
  -6   6  16   75.89   22.74
  -6  -6  16    6.05    6.57
  -6   6  15  108.17   26.43
   6  -6 -15   92.36   24.48
  -6  -6  15  164.88   32.48
  -6   6  14   19.02   11.69
   6  -6 -14   20.18   14.22
   6  -6 -13    7.85   11.99
  -6  -6  13   28.48   14.12
   6  -6 -12   39.25   17.09
  -6  -6  12    9.21    9.60
   6  -6 -11   -1.94   11.52
  -6  -6  11   -3.13    7.20
  -6  -6  10  168.62   29.51
   6  -6 -10  147.58   32.61
   6  -6  -9   94.23   18.52
   6   6  -9   64.79   16.03
  -6  -6   9   76.50   20.17
   6  -6  -9   82.13   23.30
   6   6  -8  182.91   25.33
   6  -6  -8  220.38   27.66
  -6  -6   8  176.65   28.74
   6  -6  -8  208.30   37.07
   6  -6  -7  171.54   24.29
   6   6  -7  198.11   26.23
  -6  -6   7  185.14   29.35
   6  -6  -7  232.54   41.23
   6  -6  -6  115.98   19.38
   6   6  -6   77.30   16.07
  -6  -6   6   91.15   20.46
   6  -6  -6   72.43   22.92
   6  -6  -5   -0.69    5.10
   6   6  -5   -3.97    6.01
   6  -6  -5    0.80    4.91
   6   6  -5   12.56   10.10
  -6  -6   5    6.51    5.05
   6  -6  -5    9.32    7.02
   6   6  -4  190.31   24.76
   6  -6  -4  160.79   22.75
   6   6  -4  157.76   22.77
   6  -6  -4  144.98   21.76
  -6  -6   4  179.24   27.48
   6  -6  -4  166.56   34.09
   6  -6  -3    2.77    5.81
   6  -6  -3  -10.67    7.79
   6   6  -3   -6.87    6.72
   6   6  -3   -0.60    6.21
   6  -6  -3   17.34   12.43
   6  -6  -2  515.81   39.67
   6   6  -2  496.14   39.41
   6  -6  -2  478.77   56.44
   6  -6  -1  320.35   31.72
   6   6  -1  324.93   31.54
   6  -6  -1  278.11   43.77
   6  -6   0  318.47   31.56
   6   6   0  284.15   29.31
   6  -6   0  299.43   44.75
   6  -6   1   73.99   14.98
   6   6   1   77.49   14.79
   6  -6   1  109.03   27.26
   6  -6   2  242.31   28.63
   6   6   2  240.19   28.14
   6  -6   2  148.20   31.41
   6  -6   3    2.62    7.80
   6  -6   4  329.58   47.06
  -6   6  -4  356.86   33.80
  -6   6  -4  378.20   45.16
   6  -6   5   36.31   15.27
  -6   6  -5   25.92   12.76
  -6   6  -5   35.34   11.77
   6  -6   6  345.69   48.98
  -6   6  -6  420.84   39.40
  -6   6  -6  437.18   48.59
   6  -6   7  230.79   41.62
  -6   6  -7  257.71   31.84
  -6   6  -7  235.96   36.90
   6  -6   8  218.22   39.76
  -6   6  -8  196.78   28.36
  -6   6  -8  204.39   34.10
   6  -6   9   30.51   16.47
  -6   6  -9   34.13   11.86
  -6   6  -9   26.21   15.13
  -6   6 -10  120.12   23.96
  -6   6 -10  144.76   30.15
  -6   6 -11    3.82    6.93
  -6   6 -11   11.42    8.44
  -6   6 -12  157.83   28.30
  -6   6 -12  190.93   35.23
  -6   6 -13  102.06   25.68
  -6   6 -13   91.07   25.49
  -6   6 -14  137.61   28.31
  -6   6 -15   94.53   25.47
  -6   6 -16   36.07   15.66
  -6   6 -17   -4.26   11.52
   6  -8 -14   66.06   23.49
   6  -8 -13   29.39   16.47
   6  -8 -12   22.86   16.45
  -6  -8  12    4.10    9.44
   6  -8 -11   -6.29   13.02
  -6  -8  11  -11.61   10.27
   6  -8 -10   71.73   26.04
  -6  -8  10   49.94   17.53
  -6  -8   9   20.70   12.35
   6  -8  -9   46.27   21.80
  -6  -8   8  189.37   34.79
   6  -8  -8  149.82   36.79
  -6  -8   7   87.61   22.31
   6  -8  -7   53.43   22.09
  -6  -8   6   70.72   22.63
   6  -8  -6   40.48   18.66
  -6  -8   5   17.44   12.84
   6  -8  -5   37.58   17.78
  -6  -8   4    3.25    6.49
   6  -8  -4    9.00   15.21
  -6  -8   3   22.33   12.30
   6  -8  -3    2.48    9.52
   6  -8  -2   50.32   18.00
   6  -8  -1   68.91   25.31
   6  -8   0  124.75   32.76
  -6   8  -1  156.93   34.00
   6  -8   1   91.33   28.38
  -6   8  -2   25.95   16.99
   6  -8   2    8.72    8.93
  -6   8  -3   25.21   14.21
   6  -8   3   19.85   14.37
  -6   8  -4   11.81   10.59
   6  -8   4    3.58    8.84
  -6   8  -5   27.20   15.42
   6  -8   5   26.25   17.02
  -6   8  -6  106.41   28.25
   6  -8   6   60.91   23.00
   6  -8   7  112.36   30.89
  -6   8  -8   45.86   16.57
  -6   8  -9   12.17    9.11
  -6   8 -10   13.78   11.76
  -6   8 -11   -7.34   10.22
  -6   8 -12   21.50   11.16
  -6   8 -13   23.08   16.26
  -7  -1  25    3.17   11.77
  -7  -1  24    7.57    6.00
  -7  -1  23   66.90   23.00
  -7  -1  22   59.76   18.58
  -7  -1  21   26.80   13.10
  -7   1  21   63.60   21.13
  -7  -1  20   36.37   18.61
  -7   1  20   17.50   13.10
  -7  -1  19   31.78   14.62
  -7   1  19   28.01   15.73
  -7  -1  18   48.37   17.60
  -7   1  18   63.10   20.34
  -7  -1  17   53.32   18.63
  -7   1  17   22.22   12.43
  -7  -1  16  125.80   26.70
  -7   1  16  201.63   36.10
  -7  -1  15  192.29   31.64
  -7  -1  15  199.13   35.08
  -7   1  15  169.58   31.59
  -7  -1  14  151.56   28.26
  -7  -1  14  174.99   32.24
  -7   1  14  126.03   27.28
  -7  -1  13   12.40    8.94
  -7  -1  13   10.58   13.01
  -7   1  13   12.63   11.63
  -7  -1  12  114.69   22.19
  -7  -1  12  138.16   29.05
  -7   1  12  186.72   33.07
  -7  -1  11   15.37    8.21
  -7  -1  11   36.68   16.48
  -7   1  11   40.68   18.54
  -7   1  10  375.99   45.60
  -7  -1  10  295.41   42.04
  -7  -1  10  300.72   32.49
  -7  -1   9   82.49   16.65
  -7  -1   9  106.30   25.72
  -7   1   9   86.98   23.34
  -7  -1   8  539.26   56.65
  -7   1   8  465.97   50.64
  -7  -1   8  468.54   35.88
  -7  -1   7  329.41   45.47
  -7   1   7  280.67   39.44
  -7  -1   7  313.49   27.40
   7  -1  -6  324.31   35.35
   7   1  -6  322.56   35.17
  -7  -1   6  395.49   49.11
  -7   1   6  355.79   44.53
  -7  -1   6  336.17   26.02
   7  -1  -5   16.04    9.61
   7   1  -5   -9.19    8.33
  -7   1   5    4.12   10.82
  -7  -1   5   15.16    6.02
  -7  -1   4  288.82   15.43
   7   1  -4  211.91   28.22
   7  -1  -4  264.14   31.82
  -7  -1   4  277.36   41.63
  -7   1   4  331.91   43.50
  -7  -1   4  270.89   19.86
  -7  -1   3    1.01    2.09
  -7  -1   3    9.19   12.54
   7  -1  -3   -4.13    5.98
   7   1  -3    1.45    6.89
  -7   1   3   -0.79    8.25
  -7  -1   3    0.84    3.16
   7  -1  -2  481.06   42.20
   7   1  -2  515.51   43.10
  -7  -1   2  530.45   23.22
  -7  -1   2  577.81   60.33
   7  -1  -2  496.12   43.77
   7   1  -2  479.42   42.16
  -7   1   2  570.55   57.93
  -7  -1   2  473.30   24.03
   7  -1  -1  436.58   39.21
   7   1  -1  405.13   38.49
  -7  -1   1  375.36   21.26
  -7  -1   1  414.36   52.00
   7  -1  -1  411.74   39.78
   7   1  -1  423.01   39.92
  -7   1   1  389.61   48.21
  -7  -1   1  416.31   22.29
   7  -1   0  432.38   39.54
   7   1   0  409.33   38.37
  -7   1   0  418.07   14.14
  -7  -1   0  416.39   53.02
  -7   1   0  522.76   56.89
   7  -1   0  462.54   41.74
   7   1   0  402.47   38.97
  -7  -1   0  414.50   22.01
  -7   1  -1  133.96   11.50
   7  -1   1  121.61   21.84
   7  -1   1  181.33   26.43
   7   1   1  150.56   23.61
  -7  -1  -1  129.19   30.33
  -7   1  -1  156.26   32.00
   7   1   1  124.88   22.05
  -7  -1  -1  134.97   13.11
  -7   1  -2  142.54   14.10
   7  -1   2  196.57   27.65
   7   1   2  131.46   23.07
  -7  -1  -2  138.94   31.25
  -7   1  -2  189.34   34.55
  -7  -1  -2  151.52   15.19
  -7  -1  -3    1.72    3.75
   7  -1   3    2.17    7.58
   7   1   3   -3.94    5.91
  -7   1  -3    7.42    5.40
  -7  -1  -3   -0.56    8.04
  -7   1  -3    8.51   10.49
  -7   1  -4  221.87   21.97
   7  -1   4  210.38   28.78
   7   1   4  191.43   27.17
  -7  -1  -4  313.79   47.33
  -7   1  -4  229.74   41.66
  -7  -1  -4  186.79   20.03
  -7  -1  -5   86.29   15.24
   7  -1   5  111.03   22.35
   7   1   5   90.18   19.75
  -7   1  -5  109.55   17.23
  -7  -1  -5   96.52   26.06
  -7   1  -5  108.82   29.65
   7  -1   6  195.81   28.83
   7   1   6  164.33   26.06
  -7   1  -6  175.46   23.46
  -7  -1  -6  146.18   31.57
  -7   1  -6  164.26   34.08
   7  -1   7  477.55   44.89
   7   1   7  430.49   43.26
  -7   1  -7  446.83   39.79
  -7  -1  -7  491.31   36.23
  -7   1  -7  441.48   39.35
  -7  -1  -7  367.01   46.84
  -7   1  -7  358.55   48.98
  -7   1  -8  105.65   19.85
  -7  -1  -8  153.94   20.49
  -7   1  -8  149.43   25.70
  -7  -1  -8  104.99   27.32
  -7   1  -8  137.39   29.06
  -7   1  -9   25.93   10.96
  -7  -1  -9   23.08    8.46
  -7   1  -9   13.12    9.88
  -7  -1  -9   41.48   17.20
  -7   1  -9   23.29   13.49
  -7   1 -10    7.04    8.25
  -7  -1 -10   19.21    8.36
  -7   1 -10   14.35   11.01
  -7  -1 -10   -0.17    7.74
  -7   1 -10   14.66    9.72
  -7   1 -11    3.86    4.01
  -7  -1 -11    0.62    4.81
  -7   1 -11    2.15    5.28
  -7  -1 -11   -3.31    5.85
  -7   1 -11   11.56   11.19
  -7   1 -12   42.26   13.49
  -7   1 -12   38.21   16.32
  -7  -1 -12   66.68   19.09
  -7   1 -12   83.81   24.06
  -7   1 -13  224.75   30.95
  -7   1 -13  207.93   35.24
  -7  -1 -13  274.26   36.85
  -7   1 -13  258.86   38.49
  -7   1 -14   11.05   12.90
  -7   1 -14   23.48   12.69
   7  -1  15  127.09   28.30
   7   1  15  163.01   32.76
  -7   1 -15  139.09   30.44
  -7   1 -15  137.40   27.08
   7  -1  16  -14.94   15.13
   7   1  16    0.90    8.21
  -7   1 -16   -6.92   12.68
   7  -1  17    1.55    8.29
   7   1  17   14.50   10.40
  -7   1 -17   21.93   15.98
   7  -1  18   17.65   18.89
   7   1  18  -14.29   11.81
  -7   1 -18    6.60    9.13
  -7   1 -19   35.41   17.69
  -7   1 -20   11.60   12.12
  -7  -3  23   23.78   13.52
  -7  -3  22   31.36   17.69
  -7  -3  21   58.92   23.70
  -7  -3  20    7.64    9.83
  -7  -3  19   43.05   21.59
  -7   3  19   23.18   11.63
  -7  -3  18   43.17   22.69
  -7   3  18   18.12   14.34
  -7  -3  17   58.70   20.55
  -7   3  17   72.65   23.04
  -7  -3  16  140.32   29.83
  -7   3  16  148.28   30.65
  -7   3  15  248.64   38.14
  -7  -3  15  365.38   45.45
  -7  -3  14  141.72   26.75
  -7   3  14  155.14   31.48
  -7  -3  13  256.57   34.64
  -7   3  13  319.12   42.90
  -7   3  12   16.71   13.16
  -7  -3  12   24.05   12.21
  -7   3  11   62.27   19.53
  -7  -3  11   61.06   15.61
  -7   3  10   71.80   20.05
  -7  -3  10   75.06   16.47
  -7   3   9  362.53   44.73
  -7  -3   9  315.67   32.65
  -7   3   8  382.05   46.41
  -7  -3   8  385.97   35.12
   7  -3  -7  767.87   55.24
   7   3  -7  730.55   52.77
  -7   3   7  818.18   68.50
  -7  -3   7  739.05   47.05
   7  -3  -6  195.63   27.43
   7   3  -6  165.29   25.96
  -7   3   6  157.65   30.85
  -7  -3   6  180.04   22.67
   7  -3  -5  282.91   33.12
   7   3  -5  293.25   33.72
  -7   3   5  363.60   46.41
  -7  -3   5  309.72   28.99
   7  -3  -4   -1.49    5.19
   7   3  -4    4.86    5.48
  -7   3   4    6.85    9.94
  -7  -3   4    9.51    5.02
   7   3  -3  118.78   20.34
  -7  -3   3  161.49   34.59
   7  -3  -3  122.62   21.93
   7   3  -3  187.47   26.40
  -7   3   3  168.48   32.39
  -7  -3   3  143.03   18.77
   7  -3  -3  160.77   24.75
   7   3  -2  284.34   32.15
   7  -3  -2  249.37   29.32
  -7  -3   2  329.89   49.53
   7  -3  -2  269.63   32.20
   7   3  -2  258.84   31.31
  -7   3   2  247.17   40.24
  -7  -3   2  268.98   25.60
   7  -3  -1  563.53   45.40
   7   3  -1  641.87   47.56
  -7  -3   1  639.64   68.92
   7  -3  -1  615.30   47.80
   7   3  -1  670.23   50.08
   7  -3   0  310.56   34.12
   7   3   0  341.01   35.60
  -7  -3   0  323.76   48.09
   7  -3   0  368.82   37.65
   7   3   0  325.76   35.31
   7  -3   1  552.02   45.04
   7   3   1  565.81   46.19
  -7   3  -1  565.38   24.72
  -7  -3  -1  503.56   60.88
  -7   3  -2   30.89    6.86
   7  -3   2   50.12   14.21
   7   3   2   27.32   10.36
  -7  -3  -2   45.85   22.31
   7  -3   3   50.68   15.67
   7   3   3   50.72   14.71
  -7   3  -3   61.08   10.43
  -7  -3  -3   69.92   24.24
   7  -3   4   23.81    8.06
   7   3   4   35.99   12.73
  -7   3  -4   33.90    8.55
  -7  -3  -4   27.01   12.17
   7  -3   5  161.70   25.73
   7   3   5  173.58   26.86
  -7   3  -5  126.43   17.25
  -7  -3  -5  133.58   29.62
   7  -3   6  304.48   35.55
   7   3   6  358.50   38.88
  -7   3  -6  301.95   27.86
  -7  -3  -6  333.09   46.03
  -7   3  -7  319.78   37.22
  -7   3  -7  328.33   30.79
  -7   3  -8  153.35   26.55
  -7   3  -8  113.83   18.93
  -7   3  -9   77.16   19.24
  -7   3  -9   35.71   12.02
  -7   3 -10    6.70    7.30
  -7   3 -10   -4.38    8.82
  -7   3 -11    2.67    5.86
  -7   3 -11    7.81    8.47
  -7   3 -12   43.88   15.02
  -7   3 -12   64.89   18.66
  -7   3 -13   29.42   14.44
  -7   3 -13   51.40   19.77
  -7   3 -14  220.31   35.18
  -7   3 -14  162.68   31.84
  -7   3 -15   26.71   15.63
  -7   3 -16   30.91   18.55
   7  -3  17   26.14   18.10
  -7   3 -17   15.28   17.86
  -7   3 -18   12.37   12.78
  -7   3 -19  -11.86   13.72
  -7  -5  20   20.52   18.32
  -7  -5  19   -7.98   15.10
  -7  -5  18    3.19    7.88
  -7  -5  17   38.94   18.95
  -7   5  17    8.47    7.35
  -7   5  16   38.29   16.40
  -7  -5  16    7.70    9.45
  -7   5  15   39.11   18.62
  -7  -5  15   16.56   13.74
   7  -5 -14   47.49   18.75
  -7   5  14   48.21   17.77
  -7  -5  14   24.47   11.37
   7  -5 -13   22.46   12.49
  -7   5  13   30.03   15.70
  -7  -5  13   32.94   15.54
   7  -5 -12   -4.81   11.69
  -7   5  12   29.65   13.34
  -7  -5  12   31.61   13.26
   7  -5 -11  105.97   28.50
  -7   5  11   92.34   25.27
  -7  -5  11   97.88   23.14
   7  -5 -10   -6.47   10.44
  -7   5  10   19.35   11.77
  -7  -5  10   10.86    9.02
   7  -5  -9  125.33   30.92
   7  -5  -9  104.14   20.97
  -7  -5   9  109.80   22.50
   7   5  -9  108.45   21.50
   7  -5  -8  110.48   27.40
   7  -5  -8  112.49   21.83
   7   5  -8  128.62   22.80
  -7  -5   8   97.99   20.72
   7  -5  -7   27.10   16.52
   7  -5  -7   44.33   14.33
   7   5  -7   51.47   14.79
  -7  -5   7   61.42   17.39
   7  -5  -6    5.35    7.67
   7  -5  -6    0.73    5.82
   7   5  -6    2.13    5.78
  -7  -5   6   10.98    9.49
   7   5  -5  102.38   19.88
   7  -5  -5   97.18   26.37
   7  -5  -5   77.85   17.00
   7   5  -5   67.34   17.02
  -7  -5   5   83.45   19.04
   7  -5  -5   91.59   19.34
   7  -5  -4   33.39   19.01
   7  -5  -4   30.10   12.01
   7  -5  -4   37.86   12.29
   7   5  -4   33.96   11.51
   7   5  -4   54.64   14.93
  -7  -5   4   59.15   14.50
   7  -5  -3  175.48   34.47
   7  -5  -3  172.96   25.70
   7   5  -3  178.75   26.35
   7  -5  -3  165.22   25.00
   7   5  -3  180.24   25.90
  -7  -5   3  195.57   27.29
   7  -5  -2    3.23    6.13
   7   5  -2    2.57    6.62
   7  -5  -2    7.22    6.14
   7  -5  -2   12.36    8.40
   7   5  -2    5.09    4.56
   7  -5  -1  118.58   30.10
   7  -5  -1  123.60   21.71
   7   5  -1  103.66   20.16
   7  -5   0  157.03   33.75
   7  -5   0  191.70   27.12
   7   5   0  234.61   29.25
   7  -5   1   88.60   26.78
   7  -5   1   45.39   13.06
   7   5   1   43.22   12.61
   7  -5   2   -2.36    8.65
   7  -5   2   -7.06    9.00
   7   5   2    2.17    5.79
   7  -5   3   84.28   19.64
   7   5   3  125.98   22.08
   7  -5   4   10.04    9.22
   7   5   4   -6.59    6.82
  -7   5  -4    8.96    6.74
  -7   5  -5  145.29   27.77
  -7   5  -5  115.00   18.59
  -7   5  -6  199.72   31.58
  -7   5  -6  195.06   24.47
  -7   5  -7   78.32   21.62
  -7   5  -7   55.96   14.49
  -7   5  -8  108.52   24.70
  -7   5  -8  144.16   22.94
  -7   5  -9   14.63   12.38
  -7   5  -9   19.40   10.23
  -7   5 -10   -1.48    8.85
  -7   5 -10   -3.14    5.25
  -7   5 -11   28.50   13.02
  -7   5 -11   43.91   17.87
  -7   5 -12   58.53   16.75
  -7   5 -12   67.77   22.10
  -7   5 -13   48.98   16.95
  -7   5 -13    4.63   10.18
  -7   5 -14  158.02   30.59
  -7   5 -14  180.64   35.22
  -7   5 -15    5.08   10.04
  -7   5 -16   56.50   20.23
  -7   5 -17    0.54   10.10
  -7   7  15   89.35   27.53
  -7   7  14  110.86   27.30
  -7  -7  14  152.98   31.98
  -7   7  13   46.01   20.46
  -7  -7  13   57.91   19.86
   7  -7 -13   28.11   17.07
  -7  -7  12   18.85   13.09
   7  -7 -12   -3.59   13.65
  -7  -7  11   88.65   24.55
   7  -7 -11   41.83   19.13
  -7  -7  10   16.83   13.31
   7  -7 -10   45.43   17.88
  -7  -7   9  268.87   39.84
   7  -7  -9  198.46   40.78
  -7  -7   8  259.76   38.32
   7  -7  -8  188.66   40.50
  -7  -7   7  133.89   27.79
   7  -7  -7  125.32   33.44
  -7  -7   6  151.01   29.27
   7  -7  -6  169.08   39.04
  -7  -7   5   56.26   17.96
   7  -7  -5   26.78   11.97
  -7  -7   4   26.57   12.54
   7  -7  -4   25.57   19.27
  -7  -7   3   71.21   20.37
   7  -7  -3   72.43   23.40
   7  -7  -2   79.09   25.20
   7  -7  -1  149.91   35.49
   7  -7   0  233.70   44.76
   7  -7   1   81.16   27.86
   7  -7   2   54.52   23.82
   7  -7   3   22.84   14.01
  -7   7  -3   36.06   17.24
   7  -7   4   14.84    9.52
  -7   7  -4   41.42   17.02
   7  -7   5  113.33   30.97
  -7   7  -5   96.70   25.30
   7  -7   6  150.98   36.49
  -7   7  -6  132.59   32.33
   7  -7   7   76.89   26.24
  -7   7  -7   93.09   24.39
  -8   0  19   21.73   11.60
  -8   0  18   -6.25   11.79
  -8   0  17    3.74    9.20
  -8   0  16   81.10   24.91
  -8   0  15    4.73   12.20
  -8   0  14  197.19   36.79
  -8   0  13  -13.38   12.31
  -8   0  12   -4.12   10.78
  -8   0  11   -4.33    6.03
  -8   0  10   74.66   21.14
  -8   0   9    2.48   10.78
   8   0  -8  608.56   52.56
  -8   0   8  573.72   61.49
  -8   0   7    9.13    9.88
   8   0  -7   -5.18    8.01
   8   0  -6  245.36   32.83
  -8   0   6  255.31   41.33
   8   0  -5   -1.00    5.02
  -8   0   5   -6.00   10.07
  -8   0   4   81.21   26.15
   8   0  -4   50.80   15.69
   8   0  -3   15.55   12.29
   8   0  -3    2.50    7.94
  -8   0   3    1.17   14.19
   8   0  -2  550.68   48.26
  -8   0   2  643.78   68.22
   8   0  -2  551.82   49.19
   8   0  -1    8.01    6.82
   8   0  -1    9.87   12.32
  -8   0   1   -6.61    8.62
   8   0   0 1195.05   71.87
  -8   0   0 1254.41   95.71
   8   0   0 1223.17   74.19
   8   0   1   -1.70    6.26
  -8   0  -1   -7.40   13.93
   8   0   2  151.25   26.19
  -8   0  -2  213.29   41.06
   8   0   3    8.38    8.28
  -8   0  -3   20.73   17.62
   8   0   4  216.28   31.50
  -8   0  -4  223.05   43.47
   8   0   5    5.14    6.72
  -8   0  -5    7.14   11.71
   8   0   6  975.10   68.24
  -8   0  -6  895.05   82.92
   8   0   7   -6.80    7.63
  -8   0  -7   13.38    8.82
  -8   0  -8  592.63   46.25
  -8   0  -8  639.17   68.83
  -8   0  -9    1.09    4.85
  -8   0  -9   19.93   17.33
  -8   0 -10  106.59   20.69
  -8   0 -10  119.66   30.12
  -8   0 -11    5.31    7.56
  -8   0 -11    1.32    8.80
  -8   0 -12  163.61   26.17
  -8   0 -12  142.97   30.21
  -8   0 -13   13.09   11.87
  -8   0 -14  380.30   48.47
  -8   0 -15    3.81    6.19
  -8   0 -16   75.23   23.16
  -8   0 -17    0.42    9.97
  -8   0 -18   21.98   15.98
  -8   0 -19  -10.62   12.00
  -8   2  20   30.70   17.46
  -8   2  19   19.60   15.71
  -8   2  18    3.54    8.82
  -8   2  17   58.19   20.17
  -8   2  16   82.09   24.76
  -8   2  15  228.27   38.64
  -8  -2  14   99.66   24.31
  -8   2  14  142.16   32.17
  -8  -2  13   11.65    7.00
  -8   2  13   36.33   17.35
  -8  -2  12    8.68    6.74
  -8   2  12   -2.92    9.18
  -8  -2  11   16.14    9.95
  -8  -2  11   25.32   15.94
  -8   2  11   -3.50    7.71
  -8  -2  10   24.82    9.42
  -8  -2  10   54.61   20.47
  -8   2  10   54.96   21.72
  -8  -2   9   82.35   16.61
  -8   2   9  107.56   26.56
  -8  -2   8  221.21   40.64
  -8   2   8  230.44   38.75
  -8  -2   8  221.01   25.59
   8  -2  -8  278.51   35.57
   8   2  -8  213.66   31.53
   8  -2  -7   69.16   18.47
   8   2  -7   67.74   17.52
  -8  -2   7   84.07   25.29
  -8   2   7   81.77   23.92
  -8  -2   7   67.01   13.88
   8  -2  -6   32.18   11.20
   8   2  -6   81.50   19.89
  -8  -2   6  103.24   28.51
  -8   2   6  137.16   30.47
  -8  -2   6   88.39   14.79
   8  -2  -5   -8.09    7.67
   8   2  -5  -10.33   10.06
  -8  -2   5    7.62   16.41
  -8   2   5    6.08   11.91
  -8  -2   5    2.30    2.89
  -8  -2   4   13.52   15.02
   8  -2  -4   -5.87    8.06
  -8   2   4   -6.41    9.34
   8  -2  -4   -6.91    6.87
   8   2  -4   -2.37    5.91
  -8  -2   4   -0.26    3.41
   8  -2  -3   13.60    9.21
   8   2  -3    0.94    5.47
   8  -2  -3    8.45    8.03
   8   2  -3   -5.29    7.08
  -8  -2   3    9.97   15.85
  -8   2   3    1.41   12.79
  -8  -2   3   -0.94    2.73
   8  -2  -2  107.11   21.89
   8   2  -2  105.31   21.59
  -8  -2   2  102.10   32.01
  -8   2   2  135.25   33.41
   8  -2  -2  139.43   25.53
   8   2  -2  109.80   21.54
  -8  -2   2   73.86   12.30
   8  -2  -1   88.64   19.72
   8   2  -1   48.06   13.42
  -8  -2   1   45.80   20.10
  -8   2   1   79.38   27.16
   8  -2  -1   84.64   19.79
  -8  -2   1   80.63   12.60
   8   2  -1  119.56   23.28
   8  -2   0  187.11   28.99
   8   2   0  167.46   26.69
   8   2   0  178.13   28.73
   8  -2   0  140.93   25.78
  -8  -2   0  175.21   39.03
  -8   2   0  186.58   37.06
  -8  -2   0  209.24   19.68
   8  -2   1    1.74    6.30
   8   2   1   10.55    8.54
  -8  -2  -1   12.40   16.13
  -8   2  -1   -2.38   13.74
   8  -2   2    1.22    8.62
   8   2   2   -4.75    5.71
  -8  -2  -2   20.23   14.28
  -8   2  -2    1.02   11.41
   8  -2   3   61.78   16.55
   8   2   3   46.44   15.18
  -8  -2  -3   63.12   23.69
  -8   2  -3   91.51   28.84
   8  -2   4    8.77    9.34
   8   2   4    5.14    6.59
  -8  -2  -4   14.13   12.12
  -8   2  -4    3.89   11.33
   8  -2   5   14.73    8.95
   8   2   5    3.66    6.85
  -8  -2  -5    5.24   13.43
  -8   2  -5    6.49   14.57
   8  -2   6  102.56   22.03
   8   2   6  103.43   22.77
  -8  -2  -6  109.45   17.15
  -8  -2  -6   55.34   21.49
  -8   2  -6   75.07   27.86
   8  -2   7   -1.23    7.44
   8   2   7   49.31   17.56
  -8   2  -7   29.65   12.99
  -8  -2  -7   17.60   12.37
  -8   2  -7   20.98   13.32
  -8   2  -8   59.44   15.89
  -8   2  -8   83.01   17.11
  -8  -2  -8   50.80   21.61
  -8   2  -8   47.29   22.35
  -8   2  -9    1.52    5.50
  -8   2  -9   -2.19    5.20
  -8  -2  -9    3.45    8.14
  -8   2  -9   -1.93   10.15
  -8   2 -10   -3.79    5.06
  -8   2 -10    8.80    8.88
  -8  -2 -10  -17.76   10.55
  -8   2 -10   11.65   14.11
  -8   2 -11   26.62   13.03
  -8   2 -11    7.36    6.27
  -8  -2 -11   27.05   14.20
  -8   2 -11  -11.29   14.07
  -8   2 -12   -6.77    9.99
  -8   2 -12   15.35   12.14
  -8  -2 -12   25.51   17.12
  -8   2 -12   13.77   14.71
  -8   2 -13    0.72    8.84
  -8   2 -13   -8.99   12.08
  -8   2 -13   -1.89    6.85
  -8   2 -14   65.84   17.63
  -8   2 -14   49.60   18.91
  -8   2 -14   62.71   21.88
  -8   2 -15   -4.91    7.23
  -8   2 -16   -5.82    9.80
  -8   2 -17   23.43   16.31
  -8   2 -18    1.87    8.23
  -8  -4  18  -11.86   13.80
  -8   4  18  -17.18   14.62
  -8  -4  17   14.14    9.87
  -8   4  17   29.81   15.30
  -8  -4  16    5.25   13.70
  -8   4  16   -5.97   12.24
  -8  -4  15   93.60   23.04
  -8   4  15   93.46   26.17
  -8   4  14   14.33   12.07
  -8  -4  14   23.13   14.93
  -8   4  13   19.61   10.95
  -8  -4  13   26.73   14.38
  -8   4  12   -5.63    9.86
  -8  -4  12    1.46    6.70
  -8   4  11   -4.79   10.19
  -8  -4  11    8.57    5.12
  -8   4  10   40.26   17.27
   8  -4 -10   35.70   14.01
   8   4 -10   14.29    9.31
  -8  -4  10   40.88   13.98
   8  -4  -9  171.62   28.55
   8   4  -9  195.96   30.90
  -8   4   9  208.13   38.08
  -8  -4   9  208.74   28.76
   8  -4  -8    3.02    7.24
   8   4  -8    8.68    8.94
  -8   4   8    0.59   10.00
  -8  -4   8    2.64    7.09
   8  -4  -7  223.52   32.29
   8   4  -7  225.13   32.53
  -8   4   7  188.94   37.82
  -8  -4   7  241.69   30.33
  -8   4   6   19.28   15.48
   8  -4  -6   13.73   11.56
   8   4  -6    3.53    5.43
  -8  -4   6   -6.53    7.29
   8   4  -5   27.26   12.41
   8  -4  -5   27.25   11.54
   8   4  -5   47.65   15.23
  -8   4   5   48.72   20.29
  -8  -4   5   61.74   14.93
   8  -4  -5   32.94   14.93
   8  -4  -4   35.62   12.75
   8  -4  -4   50.82   16.18
   8   4  -4   45.56   14.34
   8   4  -4   69.53   19.02
  -8   4   4   53.65   20.48
  -8  -4   4   42.70   12.85
   8  -4  -3  110.40   22.84
   8   4  -3  178.39   28.45
   8  -4  -3  146.12   25.62
   8   4  -3  169.69   27.35
  -8   4   3  123.63   30.11
  -8  -4   3  139.47   21.39
   8  -4  -2   36.75   14.29
   8   4  -2    9.69    6.46
   8  -4  -2   36.92   13.80
   8   4  -2    8.09    6.45
  -8   4   2   55.70   23.74
  -8  -4   2   16.53    7.05
   8  -4  -1  443.48   43.90
   8   4  -1  593.28   50.49
  -8  -4   1  548.82   41.96
   8  -4   0    9.82    8.50
   8   4   0    6.94    6.91
   8   4   1  283.93   35.42
   8  -4   1  252.77   33.26
   8  -4   2   21.81    9.97
   8   4   2   21.07   10.67
   8  -4   3   76.16   19.39
   8   4   3   95.35   21.21
   8  -4   4   69.26   19.34
   8   4   4   74.51   19.70
   8  -4   5  241.58   34.28
   8   4   5  285.09   36.53
  -8   4  -6    7.68   11.07
  -8   4  -7  469.08   50.13
  -8   4  -8    6.45   11.88
  -8   4  -9  110.82   25.59
  -8   4 -10   42.10   16.94
  -8   4 -11   96.75   25.09
  -8   4 -12   27.67   15.15
  -8   4 -13  224.03   37.28
  -8   4 -14  -10.83   11.66
  -8   6  16   51.25   21.41
  -8  -6  16   42.24   19.16
  -8   6  15   69.33   22.94
  -8  -6  15   53.74   19.62
  -8   6  14    4.28   11.43
  -8  -6  14    5.25    6.16
  -8   6  13   42.22   20.14
   8  -6 -13   33.25   13.29
  -8  -6  13   42.50   17.81
   8  -6 -12   27.84   16.25
  -8   6  12    5.42   11.39
  -8  -6  12   17.87   10.45
   8  -6 -12    2.11    7.10
   8  -6 -11  -20.49   17.53
   8  -6 -11   21.47   12.04
   8   6 -11   11.12    9.16
  -8   6  11   35.57   18.28
  -8  -6  11   19.30   13.53
   8  -6 -10   16.21   10.61
   8  -6 -10   31.96   14.03
   8   6 -10   66.09   19.42
  -8   6  10   39.92   18.41
  -8  -6  10   43.55   14.16
   8  -6  -9   80.50   26.99
   8  -6  -9   77.56   19.02
   8   6  -9   99.58   22.90
  -8   6   9  130.37   33.53
  -8  -6   9   81.84   20.72
   8  -6  -8   35.16   19.24
   8  -6  -8   44.85   16.44
   8   6  -8   43.09   14.67
   8  -6  -8   10.25    8.38
  -8  -6   8   31.20   14.28
   8   6  -8   20.90   10.81
   8  -6  -7  129.11   34.52
   8  -6  -7  185.83   29.16
   8   6  -7  197.81   30.70
   8  -6  -7  164.53   28.13
   8   6  -7  219.68   32.18
  -8  -6   7  225.76   33.34
   8  -6  -6  -26.96   18.30
   8  -6  -6    0.47    6.24
   8   6  -6  -17.38    8.47
   8  -6  -6  -19.46   12.54
  -8  -6   6   -7.83    6.94
   8   6  -6   -2.73    5.36
   8  -6  -5   23.07   10.81
   8   6  -5    8.41    7.85
   8  -6  -5   12.33    8.79
  -8  -6   5   11.91    8.70
   8   6  -5   -4.63    8.22
   8  -6  -4    1.91   14.23
   8  -6  -4   16.45   11.00
   8   6  -4   28.37   12.98
   8  -6  -4   15.25    9.75
   8   6  -4   -0.13    8.14
  -8  -6   4   12.42    8.04
   8  -6  -3   18.58   12.78
   8  -6  -3   44.29   15.02
   8   6  -3   45.67   13.78
  -8  -6   3   47.94   16.02
   8  -6  -2   -1.45    7.80
  -8  -6   2   13.81    7.25
   8  -6  -1  226.95   44.09
   8  -6  -1  191.66   29.55
   8   6  -1  226.88   32.49
   8  -6   0   -1.41    7.42
   8  -6   0    3.20    7.34
   8   6   0    0.38    8.02
   8  -6   1  125.00   23.08
   8   6   1   73.83   18.84
   8  -6   2   25.11   12.58
   8   6   2    6.89    7.63
   8  -6   3   -6.47    9.35
   8   6   3    3.11    5.21
  -8   6  -4   10.67   13.10
  -8   6  -5   94.05   26.23
  -8   6  -6    3.36   10.14
  -8  -8   4   -5.17    7.08
  -8  -8   3   38.08   17.38
  -8  -8   2   91.23   24.10
  -8  -8   1   -7.39   11.39
  -9   1  21   51.59   22.13
  -9   1  20   -0.53    9.54
  -9   1  19    5.63   13.66
  -9   1  18  -25.04   18.05
  -9   1  17   89.52   29.22
  -9  -1  16    3.33   12.18
  -9   1  16    0.27   10.33
  -9  -1  15  269.73   46.50
  -9   1  15  227.59   42.46
  -9  -1  14   30.76   22.37
  -9   1  14   22.17   16.51
  -9  -1  13  105.04   29.05
  -9   1  13  177.95   37.38
  -9  -1  12   27.45   16.73
  -9   1  12   27.69   14.93
  -9  -1  11   42.28   18.48
  -9   1  11   28.12   17.28
  -9  -1  10   38.99   20.38
  -9   1  10    9.24   12.01
   9  -1 -10   70.92   20.60
   9   1 -10   53.74   18.63
   9  -1  -9  279.36   38.62
   9   1  -9  282.58   39.15
  -9  -1   9  250.06   44.76
  -9   1   9  239.07   43.39
   9  -1  -8   -7.48    9.86
   9   1  -8  -16.71   14.40
  -9  -1   8   36.81   19.72
  -9   1   8   30.69   16.35
   9  -1  -7  482.18   50.21
   9   1  -7  398.55   45.27
  -9   1   7  480.16   60.30
  -9  -1   7  406.51   57.08
  -9  -1   6   13.44   15.09
   9  -1  -6   36.97   14.91
  -9   1   6   57.58   22.73
   9   1  -6   26.85   12.49
   9  -1  -5   90.25   21.96
   9   1  -5  131.73   24.22
  -9  -1   5  138.55   36.50
  -9   1   5  110.89   30.22
   9  -1  -5  117.33   24.79
   9   1  -5   90.27   21.87
   9  -1  -4   88.78   22.49
   9   1  -4   39.65   13.00
   9  -1  -4   44.83   15.82
   9   1  -4   59.49   17.25
  -9  -1   4   66.71   26.57
  -9   1   4   84.24   29.34
   9  -1  -3  129.53   25.77
   9   1  -3  134.00   26.37
  -9  -1   3  138.67   34.50
  -9   1   3  170.45   38.21
   9  -1  -3  119.43   25.60
   9   1  -3  152.26   28.85
   9  -1  -2    5.68    6.22
   9   1  -2   29.04   14.79
   9  -1  -2    3.29    7.75
  -9  -1   2   14.32   15.64
   9   1  -2   14.07    7.89
  -9   1   2   33.03   20.30
   9  -1  -1  457.75   47.85
   9   1  -1  447.64   47.24
  -9  -1   1  439.83   63.00
  -9   1   1  466.31   63.42
   9  -1  -1  432.68   47.45
   9   1  -1  450.11   47.91
   9  -1   0   -6.85    8.73
   9   1   0   34.15   14.80
  -9  -1   0   22.34   17.64
  -9   1   0   13.15   16.19
   9  -1   1  290.70   38.12
   9   1   1  235.01   33.88
  -9  -1  -1  272.42   49.57
  -9   1  -1  255.10   49.39
   9  -1   2   13.20    6.88
   9   1   2   16.04    9.02
  -9  -1  -2   12.30   17.69
  -9   1  -2   35.37   20.11
   9  -1   3   73.48   20.17
   9   1   3   49.81   17.04
  -9  -1  -3   65.92   26.61
  -9   1  -3   15.82   15.83
   9  -1   4   27.39   13.51
   9   1   4   30.01   16.97
  -9  -1  -4    4.02    9.18
  -9   1  -4   19.06   19.35
   9  -1   5  173.51   30.55
   9   1   5  165.45   29.57
  -9  -1  -5  176.31   40.70
  -9   1  -5  145.14   36.64
   9  -1   6   12.15   11.67
   9   1   6    2.26   10.11
  -9  -1  -6   -6.38   14.68
  -9   1  -6   -9.16   11.04
  -9   1  -7  331.10   39.15
   9  -1   7  265.89   38.40
   9   1   7  240.61   36.86
  -9  -1  -7  244.46   45.79
  -9   1  -7  355.70   56.60
  -9   1  -8   16.38    9.05
  -9  -1  -8  -13.37   14.14
  -9   1  -8   -3.25    9.70
  -9   1  -9   24.22   12.67
  -9  -1  -9   -8.77   16.63
  -9   1  -9   56.63   24.15
  -9   1 -10    2.81    7.22
  -9  -1 -10   -7.21   10.97
  -9   1 -10   20.83   17.15
  -9   1 -11   19.24   10.98
  -9  -1 -11   34.34   17.71
  -9   1 -11    5.75    8.57
  -9   1 -12   -1.00    9.81
  -9   1 -13  106.53   28.34
  -9   3  19    8.50   12.52
  -9   3  18    5.87   10.55
  -9   3  17   17.18   12.16
  -9   3  16   57.08   22.60
  -9   3  15  -10.81   11.35
  -9   3  14   44.21   20.14
  -9   3  13   -2.02   10.04
  -9   3  12    4.77    8.16
   9   3 -12    1.33    8.55
  -9   3  11   18.45   11.97
   9  -3 -11   58.32   17.79
   9   3 -11   67.08   20.15
   9  -3 -10   32.85   15.35
   9   3 -10    7.86    5.04
  -9   3  10   44.74   20.27
   9  -3  -9   11.40    8.76
   9   3  -9   25.88   13.20
  -9   3   9    1.26    8.70
   9  -3  -8  164.10   29.52
   9   3  -8  221.31   35.05
  -9   3   8  187.71   37.98
   9  -3  -7   15.70   10.29
  -9   3   7   16.35   15.24
   9   3  -7   -2.27    7.95
   9  -3  -6   68.47   20.40
   9   3  -6   37.96   14.93
  -9   3   6   95.52   30.21
   9  -3  -6   31.52   13.78
   9   3  -6   72.02   20.44
   9  -3  -5   42.85   14.67
   9   3  -5   76.09   20.94
   9  -3  -5   77.11   20.65
   9   3  -5   59.99   17.75
  -9   3   5   75.90   27.39
   9  -3  -4    4.77    8.37
   9   3  -4    7.11    5.55
  -9  -3   4   16.01   15.87
  -9   3   4   33.83   18.99
   9  -3  -4   18.93   10.73
   9   3  -4    2.74    6.25
   9  -3  -3   95.15   22.11
   9  -3  -3   90.12   21.49
   9   3  -3  112.25   24.36
   9   3  -3   85.87   20.66
  -9  -3   3  116.96   36.97
  -9   3   3  105.46   30.78
   9  -3  -2  144.66   28.40
   9  -3  -2  119.65   25.53
   9   3  -2  122.13   24.79
  -9  -3   2  190.77   44.48
  -9   3   2  190.04   40.97
   9   3  -2  143.54   28.17
   9  -3  -1   -8.73   11.07
   9   3  -1    8.16    6.93
  -9  -3   1   -0.69   13.55
  -9   3   1   -8.13   16.55
   9  -3   0  203.86   32.63
   9   3   0  188.44   30.67
  -9  -3   0  189.08   43.96
  -9   3   0  219.07   45.07
   9  -3   1    8.36    6.19
   9   3   1    2.86    9.73
  -9  -3  -1   17.06   13.22
  -9   3  -1   26.29   22.51
   9  -3   2   31.76   14.69
   9   3   2    5.87    7.45
  -9  -3  -2   39.49   26.16
  -9   3  -2   58.37   25.14
   9  -3   3   85.30   23.89
   9   3   3   26.35   11.64
  -9  -3  -3   92.15   31.10
  -9   3  -3   37.94   16.82
   9  -3   4   32.69   13.68
   9   3   4   46.48   16.13
  -9  -3  -4   53.43   23.54
  -9   3  -4   53.45   24.87
   9  -3   5   18.13   14.70
   9   3   5    7.00    8.60
  -9  -3  -5    5.95   15.28
  -9   3  -5   17.71   17.73
   9  -3   6  178.85   31.94
   9   3   6  165.00   29.99
  -9   3  -6  234.63   35.79
  -9  -3  -6  181.61   38.77
  -9   3  -6  148.86   40.13
  -9   3  -7    9.81    9.55
  -9   3  -7   13.69   12.23
  -9   3  -8   85.19   21.68
  -9   3  -8  100.88   30.23
  -9   3  -9   -1.60    7.81
  -9   3  -9   26.42   17.93
  -9   3 -10   24.31   14.05
  -9   3 -10   19.23   19.18
  -9   3 -11    8.63   13.45
  -9   3 -11   16.67   13.37
  -9   3 -12   73.13   21.74
  -9   3 -12   79.63   27.36
  -9   3 -13   28.57   15.53
  -9   3 -13   17.80   13.66
  -9   3 -14   75.77   25.10
   9   5 -15   33.26   16.40
   9  -5 -14  118.43   25.87
   9   5 -14  163.62   32.86
   9   5 -13   -2.16   12.01
  -9   5  13    8.02   12.09
   9  -5 -13   13.05    9.51
   9  -5 -12   43.54   15.69
   9   5 -12   78.15   22.47
  -9   5  12   59.26   21.93
   9  -5 -11    5.92    9.02
   9   5 -11    7.97    8.47
  -9   5  11    0.18    9.88
   9  -5 -10  148.71   28.79
   9   5 -10  146.05   29.17
  -9   5  10  114.77   29.20
  -9   5   9    8.29   11.49
   9  -5  -9  -12.02   11.74
   9   5  -9  -15.25   11.19
   9  -5  -8  324.95   42.60
   9   5  -8  441.87   48.86
   9   5  -8  329.77   42.57
  -9   5   8  261.55   46.19
   9  -5  -8  344.45   43.51
   9  -5  -7   15.07   10.49
   9   5  -7   11.71    6.60
   9  -5  -7   28.02   12.85
   9   5  -7   17.54   14.64
  -9   5   7   32.09   19.66
   9  -5  -6  202.22   32.93
   9   5  -6  237.38   34.67
   9  -5  -6  195.48   32.70
  -9   5   6  227.54   44.27
   9   5  -6  212.60   33.63
   9  -5  -5    3.57    7.82
   9  -5  -5    7.32    9.49
   9   5  -5    4.74    8.79
   9   5  -5   14.21    9.35
  -9   5   5   -7.66   14.40
   9  -5  -4   88.15   22.01
   9  -5  -4   70.30   19.49
   9   5  -4   71.76   20.87
  -9   5   4   83.67   28.83
   9   5  -4   43.41   15.85
   9  -5  -3   -2.83    7.50
   9   5  -3    3.20    8.43
  -9   5   3    5.37   14.51
   9  -5  -2  242.80   35.64
   9   5  -2  266.45   37.07
  -9   5   2  294.88   51.05
   9  -5  -1   -8.18   10.38
   9   5  -1  -10.70   11.36
  -9   5   1   18.97   19.57
   9  -5   0  407.64   45.86
   9   5   0  271.06   37.22
   9  -5   1   -4.38   11.87
   9   5   1   24.21   12.28
   9  -5   2   72.11   20.89
   9   5   2   98.50   25.20
   9  -5   3    9.96   10.69
   9   5   3   -3.51   10.08
   9  -5   4   88.57   22.14
   9   5   4   74.06   20.94
  -9   5  -5   12.35   13.25
 -10   0  13   -9.60   12.44
 -10   0  12   23.71   18.52
  10   0 -12   -4.53   12.15
  10   0 -11  -23.70   11.89
 -10   0  11   18.24   19.08
  10   0 -10  102.28   25.13
 -10   0  10   96.59   28.96
  10   0  -9   11.36   10.95
 -10   0   9   -6.23   12.74
  10   0  -8  161.42   31.36
 -10   0   8  245.31   47.38
 -10   0   7   41.02   24.33
  10   0  -7    7.93   11.29
  10   0  -6   63.49   18.97
  10   0  -6   65.38   19.59
 -10   0   6   48.52   21.54
  10   0  -5   -1.62    6.15
  10   0  -5   -8.69   10.94
  10   0  -4    9.12   10.20
  10   0  -4    1.65    6.87
 -10   0   4    8.42   13.77
  10   0  -3   14.35   13.27
 -10   0   3   15.04   16.68
  10   0  -3    2.44    8.52
  10   0  -2  151.93   30.94
  10   0  -2   98.13   25.19
 -10   0   2  113.12   34.80
  10   0  -1   -2.91    7.91
 -10   0   1    8.84   11.85
  10   0   0  100.67   26.54
 -10   0   0  105.88   31.68
  10   0   1   33.01   18.01
 -10   0  -1  -22.17   18.32
  10   0   2  -10.03   11.51
 -10   0  -2   46.31   23.29
  10   0   3   14.00   12.64
 -10   0  -3   -7.98    8.80
  10   0   4    1.73    7.97
 -10   0  -4   -6.09    9.38
  10   0   5    9.74   13.86
 -10   0  -5  -18.05   20.36
  10   0   6   85.21   23.82
 -10   0  -6    8.40   17.00
 -10   0  -7    2.17   13.38
 -10   0  -8   34.72   19.65
 -10   0  -9   10.25   12.58
 -10   0 -10    4.18   11.35
 -10   0 -11    2.36    9.53
 -10   2  12   15.67   16.96
  10  -2 -11    0.74   11.73
  10   2 -11    3.99   11.85
 -10   2  11    0.98   12.54
  10  -2 -10   11.64   11.08
  10   2 -10    9.59    9.03
 -10  -2  10   24.28   19.58
 -10   2  10   10.46   17.18
  10  -2  -9   57.74   20.12
  10   2  -9   38.50   16.56
 -10  -2   9  104.27   34.80
 -10   2   9   63.61   27.49
 -10  -2   8  105.73   33.53
 -10   2   8   81.16   28.24
  10  -2  -8   53.23   18.13
  10   2  -8   83.97   23.74
 -10  -2   7   78.02   28.53
  10  -2  -7   35.55   14.84
  10   2  -7   35.56   15.21
 -10   2   7   29.00   17.56
  10  -2  -7   64.27   20.53
  10   2  -7   60.54   19.67
  10  -2  -6   15.73    9.50
  10   2  -6   20.64   11.65
  10  -2  -6   15.06    7.95
  10   2  -6   25.68   15.63
 -10  -2   6    9.66   15.50
 -10   2   6   43.92   23.21
  10  -2  -5   11.67    7.12
  10   2  -5   -6.94    9.17
 -10   2   5   21.66   14.37
  10  -2  -5   19.62   11.57
  10   2  -5   -1.49    6.44
  10  -2  -4   -7.12    8.68
  10   2  -4    3.10    7.16
  10  -2  -4   21.67   12.93
  10   2  -4   -6.66   11.44
 -10  -2   4    0.83   13.93
 -10   2   4   12.26   14.79
  10  -2  -3   57.93   20.59
  10   2  -3   45.77   18.50
  10  -2  -3   21.64   13.58
  10   2  -3   51.63   17.19
 -10  -2   3   38.03   22.27
 -10   2   3   54.76   25.37
  10  -2  -2   50.12   14.85
  10   2  -2   55.55   17.16
 -10  -2   2   38.20   23.63
 -10   2   2   61.22   24.66
  10  -2  -2   57.88   19.59
  10  -2  -1  159.66   31.12
  10   2  -1  123.67   27.18
 -10  -2   1  208.23   47.26
 -10   2   1  186.49   43.07
  10  -2   0  113.99   25.63
  10   2   0  149.00   29.26
 -10  -2   0   61.32   28.00
 -10   2   0   86.26   25.99
  10  -2   1   62.06   19.78
  10   2   1   61.98   20.52
 -10  -2  -1   62.52   27.39
 -10   2  -1   53.86   26.31
  10  -2   2   33.27   12.54
  10   2   2   26.56   13.65
 -10  -2  -2   47.37   27.75
 -10   2  -2   32.82   22.43
  10  -2   3   81.43   22.86
  10   2   3   32.89   16.70
 -10  -2  -3   47.08   26.12
 -10   2  -3   29.13   20.21
  10  -2   4   21.31   14.05
  10   2   4    4.29   10.73
 -10  -2  -4   36.65   21.58
 -10   2  -4   32.99   19.81
  10  -2   5  111.27   25.92
  10   2   5  146.49   31.37
 -10  -2  -5  137.02   38.52
 -10   2  -5  109.39   35.33
 -10   2  -6  105.83   24.31
 -10  -2  -6   60.10   24.87
 -10   2  -6  137.46   37.49
 -10   2  -7  130.25   27.27
 -10  -2  -7  109.15   33.48
 -10   2  -7  141.50   40.28
 -10   2  -8   73.34   20.96
 -10  -2  -8   59.15   22.16
 -10   2  -8   71.07   26.97
 -10   2  -9   56.05   19.04
 -10  -2  -9   60.57   26.14
 -10   2  -9   26.49   17.71
 -10   2 -10    7.85    9.41
 -10   2 -10   -8.43    9.98
 -10   2 -11   39.10   19.05
  10  -4  -9  106.69   26.85
  10  -4  -9   79.95   21.91
  10   4  -9   71.01   21.61
  10  -4  -8   -0.77    6.55
  10   4  -8   -7.73   12.45
  10   4  -8    0.32    6.85
  10  -4  -7  126.00   27.68
  10  -4  -7  112.00   27.15
  10   4  -7   91.91   23.43
  10   4  -7  119.15   27.74
  10   4  -6    1.27    7.99
  10  -4  -6   19.24   15.39
  10   4  -6   -0.53    8.01
  10  -4  -5    3.30   10.62
  10   4  -5    9.40    7.89
  10  -4  -5   19.35   11.50
  10   4  -5   29.11   15.75
  10   4  -4   -1.65    7.34
  10  -4  -4  -13.49   11.82
  10   4  -4   -7.68   10.64
  10  -4  -4    4.12    8.56
  10  -4  -3   56.69   17.99
  10   4  -3   60.04   18.29
  10  -4  -2  -24.04   14.88
  10   4  -2   -0.84    6.47
  10  -4  -1   74.94   20.57
  10   4  -1   90.76   25.45
  10  -4   0   19.86   15.03
  10   4   0   -7.57   11.89
  10  -4   1   33.29   14.20
  10   4   1   11.45    8.71
  10  -4   2   11.56   11.07
  10   4   2   29.51   13.78
  10  -4   3   -5.37    6.87
  10   4   3   -5.15    9.70
   0   0   0    0.00    0.00
TITL shI_6063_IlGu_auto in C2/c
REM C2/c (#15 in standard setting)
CELL 0.71073   8.494740   8.306441  21.642453  90.0000  96.1504  90.0000
ZERR    4.00   0.000444   0.000497   0.001388   0.0000   0.0053   0.0000
LATT  7
SYMM -x, y,-z+1/2
SFAC C H N O Br Sn
UNIT 16.00 64.00 8.00 8.00 16.00 4.00
SIZE 0.09 0.11 0.20
TREF
HKLF 4
END
_computing_structure_solution     'SHELXT 2018/2 (Sheldrick, 2018)'
;
_shelx_hkl_checksum     72959
_shelx_res_file
;
TITL shi_6063_ilgu_auto_a.res in C2/c
    shi_6063_ilgu_auto.res
    created by SHELXL-2018/3 at 12:05:26 on 12-Sep-2024
REM Old TITL shI_6063_IlGu_auto in C2/c
REM SHELXT solution in C2/c: R1 0.127, Rweak 0.134, Alpha 0.021
REM <I/s> 0.742 for 112 systematic absences, Orientation as input
REM Formula found by SHELXT: C6 N2 Br4 Sn
CELL 0.71073 8.4947 8.3064 21.6425 90 96.15 90
ZERR 4 0.0004 0.0005 0.0014 0 0.005 0
LATT 7
SYMM -X,+Y,0.5-Z
SFAC C H N O Br Sn
UNIT 16 64 8 8 16 4
EQIV $1 -0.5+X,-0.5+Y,+Z
L.S. 4 0 0
PLAN  6
SIZE 0.086 0.109 0.202
CONF
HTAB N1 Br1
HTAB N1 Br1_$1
BOND
list 4
fmap 2 53
MORE -1
BOND $H
ACTA
REM <olex2.extras>
REM <HklSrc "%.\\shI_6063_IlGu_auto.hkl">
REM </olex2.extras>
WGHT    0.025500    5.995700
EXTI    0.000645
FVAR       0.19916
SN1   6    0.500000    0.810572    0.750000    10.50000    0.02434    0.02409 =
         0.04008    0.00000    0.00210    0.00000
BR1   5    0.490950    0.795698    0.612138    11.00000    0.05731    0.05609 =
         0.04401    0.00276    0.00182   -0.01742
BR2   5    0.269477    0.582883    0.740766    11.00000    0.04136    0.04400 =
         0.07216   -0.00129    0.00608   -0.01169
O1    4    0.378569    0.381705    0.543449    11.00000    0.07473    0.06890 =
         0.05775   -0.01203    0.02621   -0.00265
N1    3    0.367225    0.411508    0.604822    11.00000    0.06181    0.05198 =
         0.06253   -0.01351    0.02249   -0.01647
AFIX  24
H1A   2    0.279707    0.394208    0.613014    11.00000   -1.20000
H1B   2    0.388570    0.502898    0.612918    11.00000   -1.20000
AFIX   0
C2    1    0.266261    0.487107    0.505698    11.00000    0.06707    0.07132 =
         0.05064    0.01331   -0.02097   -0.00842
AFIX 137
H2A   2    0.291904    0.488360    0.463565    11.00000   -1.50000
H2B   2    0.273286    0.594386    0.522265    11.00000   -1.50000
H2C   2    0.160523    0.447150    0.506703    11.00000   -1.50000
AFIX   0
C1    1    0.482285    0.301396    0.640593    11.00000    0.05558    0.05536 =
         0.06652    0.00661   -0.00263    0.01377
AFIX 137
H1C   2    0.461883    0.192512    0.627173    11.00000   -1.50000
H1D   2    0.470815    0.310042    0.684117    11.00000   -1.50000
H1E   2    0.588140    0.330831    0.633490    11.00000   -1.50000
AFIX   0
HKLF 4
REM  shi_6063_ilgu_auto_a.res in C2/c
REM wR2 = 0.0905, GooF = S = 1.058, Restrained GooF = 1.058 for all data
REM R1 = 0.0457 for 1320 Fo > 4sig(Fo) and 0.0745 for all 1832 data
REM 64 parameters refined using 0 restraints
END
WGHT      0.0255      5.9957
REM Highest difference peak  0.810,  deepest hole -0.908,  1-sigma level  0.199
Q1    1   0.4368  0.3160  0.5816  11.00000  0.05    0.81
Q2    1   0.5389  0.8386  0.7411  11.00000  0.05    0.65
Q3    1   0.1846  0.4258  0.4978  11.00000  0.05    0.64
Q4    1   0.4802  0.7350  0.7445  11.00000  0.05    0.64
Q5    1   0.3657  0.8029  0.5825  11.00000  0.05    0.60
Q6    1   0.5594  0.8011  0.7781  11.00000  0.05    0.60
;
_shelx_res_checksum     97954
