# Supplementary material for: Crystal structure of catena-poly[bis­(N,O-di­methyl­hydroxyl­ammonium) [di-μ-bromido-di­bromido­stannate(II)]]
Source: Acta Crystallogr E Crystallogr Commun. 2025 Jan 1;81(Pt 1):42–6. doi: 10.1107/S2056989024012027 (PMC11701764; doi:10.1107/S2056989024012027)
Supplement: Supplementary file 2 [file e-81-00042-Isup2.hkl]

data_I                                                                          
_shelx_title ' shi_6063_ilgu_auto_a.res in C2/c'                                
_shelx_refln_list_code          4                                               
_shelx_F_calc_maximum      521.61                                               
_exptl_crystal_F_000      1040.00                                               
_reflns_d_resolution_high  0.7275                                               
                                                                                
loop_                                                                           
 _space_group_symop_operation_xyz                                               
 'x, y, z'                                                                      
 '-x, y, -z+1/2'                                                                
 'x+1/2, y+1/2, z'                                                              
 '-x+1/2, y+1/2, -z+1/2'                                                        
 '-x, -y, -z'                                                                   
 'x, -y, z-1/2'                                                                 
 '-x+1/2, -y+1/2, -z'                                                           
 'x+1/2, -y+1/2, z-1/2'                                                         
                                                                                
_cell_length_a     8.4947                                                       
_cell_length_b     8.3064                                                       
_cell_length_c    21.6425                                                       
_cell_angle_alpha  90.000                                                       
_cell_angle_beta   96.150                                                       
_cell_angle_gamma  90.000                                                       
                                                                                
_shelx_F_squared_multiplier     1.000                                           
                                                                                
loop_                                                                           
 _refln_index_h                                                                 
 _refln_index_k                                                                 
 _refln_index_l                                                                 
 _refln_F_squared_calc                                                          
 _refln_F_squared_meas                                                          
 _refln_F_squared_sigma                                                         
 _refln_observed_status                                                         
   2   0   0      28602.49      33456.16      1143.50 o                         
   4   0   0     184555.31     187805.33      1941.49 o                         
   6   0   0      11457.67      11268.76       236.15 o                         
   8   0   0      30435.71      30914.30      1151.84 o                         
  10   0   0       2912.79       2595.06       513.16 o                         
   1   1   0        807.28        986.14        50.54 o                         
   3   1   0      47255.65      48611.29       539.68 o                         
   5   1   0        118.56        148.04        94.18 o                         
   7   1   0      10471.71      10695.74       249.18 o                         
   9   1   0        421.38        302.12       191.16 o                         
   0   2   0      26976.00      29432.70       556.74 o                         
   2   2   0     204056.12     211047.72      1275.11 o                         
   4   2   0      24070.02      24194.79       396.88 o                         
   6   2   0      34779.02      33586.21       535.20 o                         
   8   2   0       4989.24       4633.86       262.01 o                         
  10   2   0       3116.97       2741.41       420.18 o                         
   1   3   0      60651.07      62893.42       648.87 o                         
   3   3   0      45256.58      44704.56       415.09 o                         
   5   3   0      32754.11      32931.78       442.49 o                         
   7   3   0       8290.47       8457.55       421.58 o                         
   9   3   0       4587.51       5021.28       459.72 o                         
   0   4   0       1008.72        963.43       149.32 o                         
   2   4   0      17541.81      16735.91       261.95 o                         
   4   4   0        685.25        793.25       107.98 o                         
   6   4   0       5489.74       5258.03       255.78 o                         
   8   4   0         23.18        207.53       135.18 o                         
  10   4   0        562.51        114.61       345.82 o                         
   1   5   0      61659.19      61911.76      1492.29 o                         
   3   5   0      19819.86      20545.41       354.18 o                         
   5   5   0      28095.07      28000.75       730.84 o                         
   7   5   0       4694.93       5099.17       523.17 o                         
   9   5   0       7782.67       8557.52      1723.74 o                         
   0   6   0       1309.18       1158.61       280.70 o                         
   2   6   0      29920.34      29558.12       738.33 o                         
   4   6   0         34.29         45.15        42.24 o                         
   6   6   0       7366.17       7591.55       488.79 o                         
   8   6   0         29.46         18.69       110.28 o                         
   1   7   0       7377.79       7598.66       963.15 o                         
   3   7   0      13355.60      13523.67       771.17 o                         
   5   7   0       1044.41       1177.21       180.66 o                         
   7   7   0       5832.06       5897.36      1129.51 o                         
   0   8   0      18113.76      18367.32      1264.22 o                         
   2   8   0       5131.83       5216.55       700.53 o                         
   4   8   0      10632.40      11737.68       700.83 o                         
   6   8   0       3239.50       3146.78       826.36 o                         
   1   9   0         13.45       -181.97       181.97 o                         
   3   9   0          3.01        148.03       136.62 o                         
   5   9   0        201.36        371.30       190.95 o                         
   0  10   0       7038.85       6368.04      1189.26 o                         
   2  10   0       1722.90       1296.01       446.37 o                         
   4  10   0       4086.38       4353.43       851.92 o                         
  -9   1   1      10550.69      11328.81       530.65 o                         
  -7   1   1      10153.29      10226.07       289.61 o                         
  -5   1   1      63376.68      63666.34      1130.66 o                         
  -3   1   1      41116.14      42293.75       597.03 o                         
  -1   1   1      61971.29      65363.32       632.50 o                         
   1   1   1      95083.39     102156.28       338.63 o                         
   3   1   1      51889.34      53312.27       417.14 o                         
   5   1   1      31583.91      32495.55       520.30 o                         
   7   1   1       3535.99       3499.27       167.01 o                         
   9   1   1       6827.12       6639.44       517.79 o                         
 -10   2   1       3806.14       4085.29       434.36 o                         
  -8   2   1       2192.02       1992.89       179.39 o                         
  -6   2   1      28802.86      30447.56       579.53 o                         
  -4   2   1        701.84       1104.69       137.18 o                         
  -2   2   1     197780.23     198903.16      1850.26 o                         
   0   2   1       3563.23       4397.07       188.29 o                         
   2   2   1      84160.99      83793.82       519.20 o                         
   4   2   1        412.21        242.11        46.88 o                         
   6   2   1      27417.57      27509.42       532.05 o                         
   8   2   1        160.55        129.39       115.03 o                         
  10   2   1       1560.02       1522.34       287.23 o                         
  -9   3   1          8.42        -10.48       129.20 o                         
  -7   3   1      14659.25      15790.00       569.03 o                         
  -5   3   1         91.89         97.90        43.31 o                         
  -3   3   1      34942.55      33240.63       477.41 o                         
  -1   3   1      25762.67      25777.48       299.26 o                         
   1   3   1       7709.13       7983.57       198.06 o                         
   3   3   1      14448.27      14263.61       250.37 o                         
   5   3   1        644.49        554.89        62.89 o                         
   7   3   1      14042.83      14103.88       472.04 o                         
   9   3   1        119.90        269.11       119.71 o                         
 -10   4   1       3021.82       2066.49       403.52 o                         
  -8   4   1      13219.51      13414.18       998.98 o                         
  -6   4   1       9835.33       9619.20       286.75 o                         
  -4   4   1      88296.02      87891.27       813.56 o                         
  -2   4   1       8907.61       9707.11       193.33 o                         
   0   4   1     141771.97     143953.00      1348.96 o                         
   2   4   1       8742.29       9332.01       225.28 o                         
   4   4   1      59475.20      58451.05       652.98 o                         
   6   4   1       1375.28       1275.75       136.79 o                         
   8   4   1       7068.67       6771.75       612.01 o                         
  10   4   1       1101.97        498.10       275.36 o                         
  -9   5   1         56.89        -81.44       205.73 o                         
  -7   5   1       3122.03       2894.42       334.54 o                         
  -5   5   1         76.91         59.78        48.45 o                         
  -3   5   1       3212.96       3177.60       130.26 o                         
  -1   5   1        228.30        469.74       269.03 o                         
   1   5   1         73.13        121.21        81.06 o                         
   3   5   1       2016.22       2151.85       134.11 o                         
   5   5   1        877.45        862.28        92.37 o                         
   7   5   1       1024.51       1325.61       312.39 o                         
   9   5   1        393.26        243.88       360.43 o                         
  -8   6   1       5214.09       5371.18       494.18 o                         
  -6   6   1       7992.73       7939.82       502.83 o                         
  -4   6   1      15954.74      16444.21       378.84 o                         
  -2   6   1      16289.76      16591.60      1456.73 o                         
   0   6   1      18281.59      19440.56       757.80 o                         
   2   6   1      18564.61      17804.89       775.02 o                         
   4   6   1      11255.54      11061.38       417.91 o                         
   6   6   1       2775.25       2060.12       247.66 o                         
   8   6   1       2594.53       2546.33       645.31 o                         
  -7   7   1       4147.21       3781.98       895.35 o                         
  -5   7   1       3439.99       3930.28       507.05 o                         
  -3   7   1      10335.80       8984.50      1266.36 o                         
  -1   7   1       9328.48       9071.91      1048.52 o                         
   1   7   1       6756.35       6788.40       590.38 o                         
   3   7   1       3045.54       2612.04       353.93 o                         
   5   7   1       2025.72       2032.49       668.86 o                         
   7   7   1       1793.38       2046.80       702.61 o                         
  -8   8   1          1.06       -186.32       287.17 o                         
  -6   8   1       2019.44       1737.92       638.32 o                         
  -4   8   1        288.40        239.21       189.86 o                         
  -2   8   1       7978.39       8003.73       877.99 o                         
   0   8   1        340.38        507.31       224.66 o                         
   2   8   1       6286.78       7049.76       688.45 o                         
   4   8   1        391.70       1176.06       357.61 o                         
   6   8   1       2821.51       3205.19       827.32 o                         
  -5   9   1       7028.54       6629.88      1117.31 o                         
  -3   9   1       2606.62       2525.09       365.67 o                         
  -1   9   1       6331.03       6882.54       676.04 o                         
   1   9   1       4745.06       4311.33       558.15 o                         
   3   9   1       2203.40       2460.34       305.63 o                         
   5   9   1       3530.44       4023.94       625.57 o                         
  -4  10   1         12.44       -225.65       253.39 o                         
  -2  10   1       2720.52       1634.17       598.53 o                         
   0  10   1         61.05        281.03       235.36 o                         
   2  10   1       2390.11       2568.06       429.44 o                         
   4  10   1         44.34        470.21       348.19 o                         
 -10   0   2       2972.43       3091.52       429.67 o                         
  -8   0   2      13324.17      14468.72       777.20 o                         
  -6   0   2       1405.53       1461.08       206.63 o                         
  -4   0   2      96859.88      98664.80      1010.26 o                         
  -2   0   2       6369.60       7611.67       184.24 o                         
   0   0   2      87593.99      38280.69     35484.00 o                         
   2   0   2      21207.87      18772.94       269.02 o                         
   4   0   2      55818.10      56506.32       793.02 o                         
   6   0   2        655.73        481.12       107.86 o                         
   8   0   2       4712.64       4387.35       782.75 o                         
  10   0   2         52.38        216.94       710.24 o                         
  -9   1   2        344.05        321.93       105.16 o                         
  -7   1   2      12627.79      12836.12       317.37 o                         
  -5   1   2        453.29        436.20        62.47 o                         
  -3   1   2       7359.26       7702.32       255.51 o                         
  -1   1   2        163.00        135.89        46.56 o                         
   1   1   2      17378.75      18341.19       145.02 o                         
   3   1   2       4886.83       5149.48       118.46 o                         
   5   1   2       2786.59       2798.58       173.87 o                         
   7   1   2       3916.62       3874.13       241.72 o                         
   9   1   2        363.25        427.87       127.54 o                         
 -10   2   2       1464.07       1327.14       213.35 o                         
  -8   2   2       2632.79       2604.92       196.95 o                         
  -6   2   2      12720.69      12737.77       520.87 o                         
  -4   2   2       2781.61       3172.52       130.57 o                         
  -2   2   2      24289.08      24110.98       412.37 o                         
   0   2   2       1546.04       1950.89        78.37 o                         
   2   2   2      25211.66      25440.37       230.06 o                         
   4   2   2        306.75        251.72        57.46 o                         
   6   2   2       3482.74       3378.34       232.94 o                         
   8   2   2        116.01         45.82       105.87 o                         
  10   2   2        492.78        838.50       205.79 o                         
  -9   3   2       3731.66       3657.67       306.77 o                         
  -7   3   2       6999.38       6803.28       309.21 o                         
  -5   3   2      11702.37      11751.89       390.54 o                         
  -3   3   2      10393.49      10551.39       276.89 o                         
  -1   3   2      15582.98      17364.61       472.45 o                         
   1   3   2      14044.29      14563.23       155.46 o                         
   3   3   2       3849.73       4264.35       126.89 o                         
   5   3   2       2235.16       2326.73       157.66 o                         
   7   3   2        945.32        888.10       137.44 o                         
   9   3   2       1031.01        610.05       274.30 o                         
 -10   4   2         82.73       -198.44       292.47 o                         
  -8   4   2        474.90        502.99       178.65 o                         
  -6   4   2       2008.40       1999.36       126.38 o                         
  -4   4   2       6846.11       6791.39       312.95 o                         
  -2   4   2       3451.30       3543.61       155.42 o                         
   0   4   2       5607.95       5781.21       372.93 o                         
   2   4   2      11878.48      11153.87       333.83 o                         
   4   4   2       6589.43       6319.27       180.64 o                         
   6   4   2       1387.29       1210.57       187.61 o                         
   8   4   2        527.31        540.92       183.68 o                         
  10   4   2        264.64        493.08       226.29 o                         
  -9   5   2       6353.08       6658.13       579.16 o                         
  -7   5   2        360.34        144.68        67.82 o                         
  -5   5   2      16522.69      16989.80       490.90 o                         
  -3   5   2       4784.52       5254.70       169.14 o                         
  -1   5   2      14624.56      13844.50      1122.32 o                         
   1   5   2       2179.38       2506.49       217.60 o                         
   3   5   2       1339.15       1319.69       134.02 o                         
   5   5   2       7768.25       7502.12       314.74 o                         
   7   5   2         28.22        -43.08       106.98 o                         
   9   5   2       2128.86       2140.89       405.61 o                         
  -8   6   2        554.65        162.86       192.39 o                         
  -6   6   2      11706.36      12655.68       632.93 o                         
  -4   6   2         53.61         60.62        43.35 o                         
  -2   6   2      25966.87      27262.11       528.08 o                         
   0   6   2       2209.99       2278.63       258.55 o                         
   2   6   2      27015.69      27098.10       696.41 o                         
   4   6   2       2965.95       3208.42       382.91 o                         
   6   6   2       4970.32       5616.58       664.46 o                         
   8   6   2         68.94        347.15       229.69 o                         
  -7   7   2       2956.97       1994.95       635.64 o                         
  -5   7   2        169.41        -14.80       106.73 o                         
  -3   7   2       3698.24       3854.38       793.99 o                         
  -1   7   2          7.67          7.37       152.41 o                         
   1   7   2        503.29        228.79       218.24 o                         
   3   7   2       1927.26       1878.67       247.16 o                         
   5   7   2        253.82        389.67       123.91 o                         
   7   7   2       1866.17       1374.97       600.73 o                         
  -8   8   2       2248.39       2300.84       607.81 o                         
  -6   8   2       2743.26       1269.21       454.01 o                         
  -4   8   2       6989.36       8376.34      1179.28 o                         
  -2   8   2       1411.35       1146.87       289.78 o                         
   0   8   2      10502.33      11059.01       934.61 o                         
   2   8   2        327.09        167.99       258.19 o                         
   4   8   2       3512.80       2949.67       356.64 o                         
   6   8   2        207.45        369.53       217.21 o                         
  -5   9   2        158.23         94.38       329.41 o                         
  -3   9   2       1092.73       1553.26       368.65 o                         
  -1   9   2        314.63        192.94       242.81 o                         
   1   9   2         84.93        -62.37       138.55 o                         
   3   9   2        384.04        436.97       281.32 o                         
   5   9   2          2.32        113.46       197.46 o                         
  -4  10   2       2494.54       4171.61       855.51 o                         
  -2  10   2        502.54        856.53       456.38 o                         
   0  10   2       2122.56       1878.85       622.82 o                         
   2  10   2         78.53        245.89       169.03 o                         
   4  10   2       1239.84       1145.10       488.45 o                         
  -1  11   2        752.88        363.85       416.05 o                         
  -9   1   3       3513.66       3498.42       297.38 o                         
  -7   1   3         43.24         17.46        39.91 o                         
  -5   1   3       2628.51       3043.24       157.17 o                         
  -3   1   3       3509.08       3081.05       123.49 o                         
  -1   1   3       4745.88       5400.30       252.21 o                         
   1   1   3        128.40        219.64        20.94 o                         
   3   1   3       3183.46       2758.14        89.62 o                         
   5   1   3        377.32        429.91        68.62 o                         
   7   1   3         74.61         56.87        60.10 o                         
   9   1   3       1505.01       1242.74       272.39 o                         
 -10   2   3       1370.24       1087.91       189.78 o                         
  -8   2   3         16.88         55.61        56.03 o                         
  -6   2   3      10880.34      10732.28       351.04 o                         
  -4   2   3       1766.51       1631.15        92.13 o                         
  -2   2   3      28904.33      27476.04       473.10 o                         
   0   2   3      67628.55      63438.41       493.38 o                         
   2   2   3      33798.77      34090.95       263.58 o                         
   4   2   3       7592.24       6387.89       238.03 o                         
   6   2   3       6650.27       6294.01       336.96 o                         
   8   2   3       1181.56       1571.21       240.72 o                         
  10   2   3       1113.92       1193.05       259.91 o                         
  -9   3   3       2037.23       2487.51       251.88 o                         
  -7   3   3       3499.04       3765.20       228.50 o                         
  -5   3   3       7345.20       7076.94       224.65 o                         
  -3   3   3       5919.70       5763.88       264.10 o                         
  -1   3   3      18118.04      15947.66       406.81 o                         
   1   3   3       2391.96       2263.95        67.94 o                         
   3   3   3       1072.58       1258.22        72.82 o                         
   5   3   3       2723.84       2477.18       172.99 o                         
   7   3   3       1144.38       1462.35       180.18 o                         
   9   3   3       1279.00       1301.37       411.88 o                         
 -10   4   3       1086.21       1472.27       323.41 o                         
  -8   4   3       3414.78       3682.42       261.57 o                         
  -6   4   3         94.53        101.49        48.03 o                         
  -4   4   3      10985.83      11137.16       383.89 o                         
  -2   4   3      11147.41      10216.97       413.89 o                         
   0   4   3      26000.67      25249.77       551.73 o                         
   2   4   3      17309.87      16002.30       262.59 o                         
   4   4   3       7047.30       6708.38       252.78 o                         
   6   4   3       2475.85       2659.71       215.01 o                         
   8   4   3       2162.44       2168.33       360.94 o                         
  10   4   3         57.64       -133.09       141.35 o                         
  -9   5   3         40.12         29.26       131.79 o                         
  -7   5   3       4616.49       4497.19       278.15 o                         
  -5   5   3          1.58        -40.68        56.31 o                         
  -3   5   3      10003.44       9307.39       429.89 o                         
  -1   5   3       1220.70       1400.90       114.71 o                         
   1   5   3       2459.64       2619.64       139.40 o                         
   3   5   3       2758.25       2742.30       212.08 o                         
   5   5   3          8.66        -33.79        69.16 o                         
   7   5   3       2414.68       2695.67       525.89 o                         
   9   5   3          7.88         76.32       184.90 o                         
  -8   6   3       1105.64        970.04       179.58 o                         
  -6   6   3         10.42        -22.51        95.66 o                         
  -4   6   3         79.18        143.75        40.24 o                         
  -2   6   3         28.41         38.08        29.18 o                         
   0   6   3         43.70        149.37       173.09 o                         
   2   6   3        351.36        199.83        96.61 o                         
   4   6   3        276.39        233.85        90.22 o                         
   6   6   3         84.21         66.06       196.66 o                         
   8   6   3        166.65         -8.02       120.77 o                         
  -7   7   3       2783.80       1809.53       387.53 o                         
  -5   7   3       2037.80       1848.30       337.59 o                         
  -3   7   3       4360.57       4876.82       433.00 o                         
  -1   7   3       1251.62       1703.59       287.94 o                         
   1   7   3       1620.82       1771.45       331.53 o                         
   3   7   3       1955.73       1761.89       231.63 o                         
   5   7   3       1100.62        854.78       273.10 o                         
   7   7   3        875.81        725.38       274.16 o                         
  -8   8   3        642.82        960.17       438.23 o                         
  -6   8   3        106.21        280.88       250.24 o                         
  -4   8   3       3148.79       3754.05       796.11 o                         
  -2   8   3        605.18        851.15       340.15 o                         
   0   8   3       7936.28       7620.79       620.90 o                         
   2   8   3        544.48        629.44       195.43 o                         
   4   8   3       3492.58       4075.93       418.86 o                         
   6   8   3        177.40        568.43       254.76 o                         
  -5   9   3       2980.08       2959.87       522.91 o                         
  -3   9   3         54.27        163.61       132.55 o                         
  -1   9   3       1655.69       2003.52       374.25 o                         
   1   9   3        793.39        321.25       558.40 o                         
   3   9   3        172.12        264.08       131.42 o                         
   5   9   3       1137.82       1183.42       359.75 o                         
  -4  10   3        193.01        618.48       292.47 o                         
  -2  10   3       3887.54       5006.64       687.46 o                         
   0  10   3         11.93        -48.37       125.79 o                         
   2  10   3       3282.77       3360.15       376.11 o                         
   4  10   3         32.45        319.44       323.98 o                         
  -1  11   3          7.94       -353.73       353.73 o                         
   1  11   3         10.06       -513.07       513.07 o                         
 -10   0   4        175.46        139.19       132.75 o                         
  -8   0   4       1553.96       1561.30       383.46 o                         
  -6   0   4       3605.81       3394.01       257.56 o                         
  -4   0   4      12824.56      12935.58       455.07 o                         
  -2   0   4     141781.02     138217.39       796.05 o                         
   0   0   4      24928.97      23613.81       804.32 o                         
   2   0   4      67056.62      63132.31       861.66 o                         
   4   0   4      23282.63      23037.71       668.61 o                         
   6   0   4      10798.37      10600.82       531.40 o                         
   8   0   4       5114.27       5517.88       643.68 o                         
  10   0   4         83.87        -46.95       153.13 o                         
  -9   1   4       1135.36       1526.31       188.86 o                         
  -7   1   4       6629.82       6985.55       284.43 o                         
  -5   1   4      10385.36       9605.90       328.02 o                         
  -3   1   4      13611.53      13490.42       244.65 o                         
  -1   1   4        113.85        118.94        45.28 o                         
   1   1   4         13.80         75.54        21.15 o                         
   3   1   4        212.66        280.16        32.23 o                         
   5   1   4        491.04        452.73        66.53 o                         
   7   1   4       5499.99       5404.78       332.60 o                         
   9   1   4        470.32        448.25       164.52 o                         
 -10   2   4        110.95         71.94       106.42 o                         
  -8   2   4         18.91        -55.60        61.68 o                         
  -6   2   4        309.18        314.40        65.68 o                         
  -4   2   4      12138.40      11432.33       233.46 o                         
  -2   2   4       2875.61       2996.41       155.28 o                         
   0   2   4      44585.84      42383.76       564.34 o                         
   2   2   4       2415.97       2422.89        86.31 o                         
   4   2   4      12904.06      11785.04       287.35 o                         
   6   2   4       2139.48       2232.72       208.94 o                         
   8   2   4        117.49        189.46       113.80 o                         
  10   2   4        436.05        509.72       185.64 o                         
  -9   3   4        794.00        258.14       101.77 o                         
  -7   3   4         95.70        118.91        72.71 o                         
  -5   3   4        636.64        688.04        66.49 o                         
  -3   3   4        299.89        489.04        66.41 o                         
  -1   3   4        650.77        849.07        88.11 o                         
   1   3   4        132.83        218.45        29.73 o                         
   3   3   4        145.49        207.15        31.41 o                         
   5   3   4       3467.26       3212.50       219.21 o                         
   7   3   4        811.63        759.91       123.05 o                         
   9   3   4       1696.03       1122.09       224.59 o                         
 -10   4   4          6.93        -93.84       114.84 o                         
  -8   4   4       1007.10       1224.32       156.27 o                         
  -6   4   4         22.17         29.93        95.89 o                         
  -4   4   4       6425.32       5702.27       318.83 o                         
  -2   4   4        792.43        705.47       112.55 o                         
   0   4   4      13231.76      12493.29       276.69 o                         
   2   4   4        454.58        543.51        43.92 o                         
   4   4   4       7991.97       7741.12       306.39 o                         
   6   4   4        213.90        580.93        98.26 o                         
   8   4   4       1416.39       1814.01       348.04 o                         
  -9   5   4       1894.92       1766.52       228.55 o                         
  -7   5   4        789.12       1067.07       138.57 o                         
  -5   5   4       3992.72       4150.39       332.14 o                         
  -3   5   4       3154.29       2722.67       195.22 o                         
  -1   5   4        311.87        576.91       261.98 o                         
   1   5   4         75.53         66.81        19.09 o                         
   3   5   4        620.84        754.41        78.12 o                         
   5   5   4       1167.96       1277.24       183.07 o                         
   7   5   4         25.47         90.74       130.68 o                         
   9   5   4       1934.73       2056.89       383.67 o                         
  -8   6   4        243.07        296.22       102.75 o                         
  -6   6   4       3875.72       4191.30       255.00 o                         
  -4   6   4        799.64        788.16        88.84 o                         
  -2   6   4      16244.09      17283.08       676.83 o                         
   0   6   4       2008.22       1932.15       312.02 o                         
   2   6   4      16293.79      15844.46       545.76 o                         
   4   6   4        879.10       1403.08       292.92 o                         
   6   6   4       8276.98       9005.81       592.27 o                         
   8   6   4         55.06        269.02       330.29 o                         
  -7   7   4        988.81        660.05       265.03 o                         
  -5   7   4       3126.85       3708.98       291.45 o                         
  -3   7   4        244.26        249.31       333.32 o                         
  -1   7   4       1849.65       2211.43       548.82 o                         
   1   7   4         85.57         62.50        56.45 o                         
   3   7   4         28.29        -46.88        91.13 o                         
   5   7   4        810.04        930.84       275.16 o                         
   7   7   4        553.68        614.59       335.10 o                         
  -8   8   4        300.92       -130.35       178.51 o                         
  -6   8   4        394.64        125.31       150.51 o                         
  -4   8   4       1646.26       1295.76       466.56 o                         
  -2   8   4         73.59         67.54       260.95 o                         
   0   8   4       2926.99       2599.22       307.34 o                         
   2   8   4         20.14        192.75       130.23 o                         
   4   8   4       2854.47       3442.84       412.43 o                         
   6   8   4        463.71        184.68       171.11 o                         
  -5   9   4        365.21       1188.30       356.67 o                         
  -3   9   4       1065.28       1856.86       316.99 o                         
  -1   9   4        711.44        940.68       328.18 o                         
   1   9   4        970.34        520.04       254.94 o                         
   3   9   4       1468.14       1343.34       238.88 o                         
   5   9   4        286.33        493.93       358.03 o                         
  -4  10   4        646.29        241.05       221.64 o                         
  -2  10   4         85.56         82.86       375.54 o                         
   0  10   4        608.59        506.28       207.24 o                         
   2  10   4         23.43        238.20       160.22 o                         
   4  10   4        808.14       1075.43       418.07 o                         
  -1  11   4        655.87        682.81       220.12 o                         
   1  11   4       1207.51       1156.43       544.17 o                         
  -9   1   5       2656.76       2822.62       260.97 o                         
  -7   1   5        156.16        181.01       131.99 o                         
  -5   1   5       9454.71       9616.01       263.36 o                         
  -3   1   5        925.68       1427.65        71.68 o                         
  -1   1   5      18227.89      18908.32       350.24 o                         
   1   1   5       4843.77       5287.82       109.09 o                         
   3   1   5      12371.09      12663.00       185.93 o                         
   5   1   5      13770.11      13596.63       368.03 o                         
   7   1   5       2708.77       2508.89       207.01 o                         
   9   1   5       4119.18       4193.73       422.62 o                         
 -10   2   5        373.19        173.27       137.44 o                         
  -8   2   5         12.36        -10.88        87.87 o                         
  -6   2   5       5644.22       5753.51       258.42 o                         
  -4   2   5       7277.33       6272.53       226.22 o                         
  -2   2   5      24899.64      24580.15       406.97 o                         
   0   2   5       8493.71       7276.71       215.69 o                         
   2   2   5      57554.63      57925.69       422.37 o                         
   4   2   5       4627.87       4325.70       159.57 o                         
   6   2   5      16379.27      15780.04       568.63 o                         
   8   2   5        132.90        189.70       120.13 o                         
  10   2   5       2762.38       3186.84       399.82 o                         
  -9   3   5       1456.14       1634.03       214.83 o                         
  -7   3   5       7300.85       7770.01       430.13 o                         
  -5   3   5       5464.98       5191.10       208.36 o                         
  -3   3   5       8797.55       8654.93       309.96 o                         
  -1   3   5       1777.23       1639.49       123.28 o                         
   1   3   5       7361.02       7687.80       194.55 o                         
   3   3   5       1650.95       1890.66        92.36 o                         
   5   3   5        451.43        397.75        65.93 o                         
   7   3   5       3365.45       3689.54       293.33 o                         
   9   3   5        111.65        282.93       157.54 o                         
 -10   4   5        558.08        341.73       131.94 o                         
  -8   4   5       1140.61       1028.92       146.29 o                         
  -6   4   5        224.21        268.88        93.91 o                         
  -4   4   5       9537.63       9038.12       418.97 o                         
  -2   4   5       2616.44       2391.73       194.33 o                         
   0   4   5      33007.06      32672.35       508.54 o                         
   2   4   5       3563.78       3189.30       106.81 o                         
   4   4   5      29620.21      30006.15       740.19 o                         
   6   4   5        429.02        554.42       138.99 o                         
   8   4   5       6967.02       6657.26       630.94 o                         
  -9   5   5        144.86        132.71       105.92 o                         
  -7   5   5       1842.00       2169.94       197.46 o                         
  -5   5   5        243.28        161.30        86.40 o                         
  -3   5   5       4331.66       4591.01       608.99 o                         
  -1   5   5          3.33         60.20        82.12 o                         
   1   5   5       1945.52       2206.85       144.49 o                         
   3   5   5       4696.72       4380.04       178.19 o                         
   5   5   5        261.66        399.42       116.51 o                         
   7   5   5       3095.58       3177.12       389.68 o                         
   9   5   5         29.51        311.37       334.07 o                         
  -8   6   5        407.73        239.38        98.34 o                         
  -6   6   5         22.74         80.92        60.61 o                         
  -4   6   5        867.13        820.04       128.22 o                         
  -2   6   5        350.68        401.51       157.66 o                         
   0   6   5        267.91        315.63        40.98 o                         
   2   6   5       1256.06       1369.43       111.02 o                         
   4   6   5       2076.83       2648.42       321.86 o                         
   6   6   5       1008.93        816.82       189.81 o                         
   8   6   5       1477.91       2371.74       661.47 o                         
  -7   7   5       1646.31        980.43       371.72 o                         
  -5   7   5        227.08        252.58        86.68 o                         
  -3   7   5       2819.60       2785.97       197.22 o                         
  -1   7   5       1543.45       1273.13       286.83 o                         
   1   7   5       7016.32       6684.22       372.03 o                         
   3   7   5       3455.00       3633.70       295.65 o                         
   5   7   5       3879.65       3568.22       533.42 o                         
   7   7   5       2513.67       2623.03       494.18 o                         
  -6   8   5        374.63        652.67       262.46 o                         
  -4   8   5       1511.11       1800.60       379.80 o                         
  -2   8   5        966.84       1184.23       493.11 o                         
   0   8   5       3398.28       3660.37       619.26 o                         
   2   8   5       1926.90       2079.92       273.90 o                         
   4   8   5       2356.27       2623.66       393.89 o                         
   6   8   5        560.92        674.45       288.14 o                         
  -5   9   5       2280.43       2872.33       547.42 o                         
  -3   9   5         51.90         96.86       152.30 o                         
  -1   9   5       3847.84       3917.64       553.80 o                         
   1   9   5       1122.13        967.43       455.42 o                         
   3   9   5       1732.60       1609.23       328.09 o                         
   5   9   5       2776.58       2706.88       707.74 o                         
  -4  10   5         57.32        -98.83       187.58 o                         
  -2  10   5       1969.94       1749.26       421.29 o                         
   0  10   5          8.27       -141.81       141.81 o                         
   2  10   5       3450.87       4454.21       523.37 o                         
   1  11   5        212.76        244.06       326.26 o                         
 -10   0   6       1663.23       1509.67       290.43 o                         
  -8   0   6       6124.39       6292.50       648.85 o                         
  -6   0   6       2408.87       2788.99       331.57 o                         
  -4   0   6      51389.65      52247.89       581.77 o                         
  -2   0   6       5869.22       7268.21       200.90 o                         
   0   0   6     196802.16     185895.64      2030.12 o                         
   2   0   6       5196.71       5945.31       210.26 o                         
   4   0   6      96268.22      91355.84      1406.38 o                         
   6   0   6       5420.09       5092.85       441.85 o                         
   8   0   6      22161.84      23901.47      1333.52 o                         
  10   0   6       1723.31       1102.41       968.53 o                         
  -9   1   6        690.31        788.91       197.48 o                         
  -7   1   6       8648.51       8613.24       399.10 o                         
  -5   1   6       1639.57       1390.26       112.92 o                         
  -3   1   6      28963.46      28868.27       340.20 o                         
  -1   1   6        323.38        264.74        44.88 o                         
   1   1   6      15629.82      15368.69       247.68 o                         
   3   1   6       9674.66      10330.06       217.26 o                         
   5   1   6       2200.44       2221.20       151.69 o                         
   7   1   6       4355.38       4339.52       316.48 o                         
   9   1   6         10.51          0.03       145.63 o                         
 -10   2   6        693.39        489.38       119.69 o                         
  -8   2   6       2167.30       2067.80       335.77 o                         
  -6   2   6       6783.57       6875.83       223.01 o                         
  -4   2   6       6283.26       6639.46       333.11 o                         
  -2   2   6      43728.89      43707.88       526.90 o                         
   0   2   6       9504.92      10436.18       256.74 o                         
   2   2   6      50908.69      51148.81       414.80 o                         
   4   2   6       9465.70       9292.37       232.16 o                         
   6   2   6      19651.18      18791.72       430.73 o                         
   8   2   6       2775.94       2420.14       242.24 o                         
  10   2   6       2574.40       2515.49       496.13 o                         
  -9   3   6       1558.28       1412.10       278.76 o                         
  -7   3   6       4009.87       4461.79       331.03 o                         
  -5   3   6      11562.81      11472.81       347.21 o                         
  -3   3   6      15069.68      14842.12       412.80 o                         
  -1   3   6      28824.00      28528.23       581.61 o                         
   1   3   6      42892.89      42110.88       540.18 o                         
   3   3   6      33221.61      33515.55       359.90 o                         
   5   3   6      19225.60      19176.57       456.93 o                         
   7   3   6       8036.98       8090.08       445.42 o                         
   9   3   6       4141.05       4687.04       391.19 o                         
 -10   4   6        215.55        107.50       135.28 o                         
  -8   4   6         23.24        116.74       131.04 o                         
  -6   4   6       3227.81       3283.48       280.23 o                         
  -4   4   6        359.52        119.47        80.41 o                         
  -2   4   6       7560.09       7416.21       402.28 o                         
   0   4   6       3049.68       2605.56       173.65 o                         
   2   4   6      13117.41      12794.20       246.82 o                         
   4   4   6        912.39        927.23       144.51 o                         
   6   4   6       2770.83       2812.68       363.62 o                         
   8   4   6        270.92        193.64       279.11 o                         
  -9   5   6       4908.80       5409.31       394.82 o                         
  -7   5   6        298.09        101.99        85.21 o                         
  -5   5   6      19576.25      20237.10       652.64 o                         
  -3   5   6       3997.48       4364.72       600.60 o                         
  -1   5   6      40593.95      39170.34      1001.42 o                         
   1   5   6      19496.27      20315.51       338.07 o                         
   3   5   6      18702.42      18501.97       376.08 o                         
   5   5   6      15976.17      16188.26       615.54 o                         
   7   5   6       4475.02       4966.28       488.03 o                         
  -8   6   6         20.43       -100.93       100.93 o                         
  -6   6   6       2310.50       2323.63       242.40 o                         
  -4   6   6        384.69        476.03       176.62 o                         
  -2   6   6      17781.86      17659.71      1133.77 o                         
   0   6   6       1827.99       1767.70        97.19 o                         
   2   6   6      23943.52      23736.50       478.38 o                         
   4   6   6        102.06        137.25       116.82 o                         
   6   6   6       9855.35      10299.35       655.42 o                         
   8   6   6         33.30         84.71       255.66 o                         
  -7   7   6       3790.49       3985.58       590.78 o                         
  -5   7   6         11.72         31.94        65.87 o                         
  -3   7   6      10837.33      10713.92       505.07 o                         
  -1   7   6       1330.25       1573.57       301.34 o                         
   1   7   6       4771.51       4794.34       317.70 o                         
   3   7   6       4171.89       3821.24       304.79 o                         
   5   7   6        932.95       1129.27       277.94 o                         
   7   7   6       2838.53       3563.24       610.36 o                         
  -6   8   6       1277.82       1373.15       381.28 o                         
  -4   8   6       3585.14       2650.35       456.38 o                         
  -2   8   6       1062.81       1022.74       297.92 o                         
   0   8   6      11004.83      11114.30       871.32 o                         
   2   8   6       2425.41       2504.35       293.99 o                         
   4   8   6       8608.51       9269.58       992.99 o                         
   6   8   6       1915.88       2116.17       573.74 o                         
  -5   9   6         63.99        346.67       238.32 o                         
  -3   9   6         41.66        455.26       261.57 o                         
  -1   9   6          9.83        145.71       147.32 o                         
   1   9   6          5.91       -118.94       151.57 o                         
   3   9   6        253.46        184.07       128.55 o                         
  -2  10   6        533.65        971.82       318.31 o                         
   0  10   6       3093.63       3516.69       647.03 o                         
   2  10   6        981.62        965.27       271.72 o                         
  -9   1   7      10363.80      11156.59       659.47 o                         
  -7   1   7       8238.72       7803.82       509.31 o                         
  -5   1   7      59144.14      58232.03       642.82 o                         
  -3   1   7      42899.88      43522.28       467.95 o                         
  -1   1   7     139577.55     141910.70      1021.67 o                         
   1   1   7      90621.33      91882.43       662.77 o                         
   3   1   7      72182.26      70585.47       668.35 o                         
   5   1   7      34085.86      33832.19       889.49 o                         
   7   1   7      10879.05      11172.69       402.35 o                         
   9   1   7       6830.57       7249.06       562.97 o                         
 -10   2   7       1136.89       1194.60       193.07 o                         
  -8   2   7       1880.66       1809.41       208.08 o                         
  -6   2   7      15728.30      16408.44       407.02 o                         
  -4   2   7       4432.56       4711.70       215.22 o                         
  -2   2   7      89850.74      90667.54       766.13 o                         
   0   2   7       2627.59       3103.19       128.91 o                         
   2   2   7      85744.68      82355.23       504.88 o                         
   4   2   7       1438.17       1667.58       129.54 o                         
   6   2   7      29220.31      29089.90       599.93 o                         
   8   2   7        501.26        470.89       163.63 o                         
  10   2   7       2947.01       3210.03       472.21 o                         
  -9   3   7         18.42        202.08       156.32 o                         
  -7   3   7      18584.90      19163.14       688.13 o                         
  -5   3   7        110.96        137.13        51.70 o                         
  -3   3   7      53724.79      51977.75       704.00 o                         
  -1   3   7       6138.67       6721.70       373.41 o                         
   1   3   7      37165.55      35060.84       668.72 o                         
   3   3   7      11490.44      11677.79       298.15 o                         
   5   3   7       5720.30       5489.24       379.01 o                         
   7   3   7       7591.16       8202.70       598.95 o                         
   9   3   7        139.02        290.23       189.78 o                         
 -10   4   7       2767.19       2826.72       331.67 o                         
  -8   4   7       5586.93       5657.46       415.41 o                         
  -6   4   7       8654.96       8050.62       938.20 o                         
  -4   4   7      51644.11      50535.13       879.29 o                         
  -2   4   7      16399.22      16288.63       594.86 o                         
   0   4   7     109004.30     105604.60      1175.95 o                         
   2   4   7      13404.75      14106.86       258.88 o                         
   4   4   7      68861.66      68476.01      1199.74 o                         
   6   4   7       4479.80       5040.93       482.59 o                         
   8   4   7      11936.56      11848.67      1266.25 o                         
  -9   5   7        207.56        467.06       118.39 o                         
  -7   5   7       1546.40       1178.96       196.85 o                         
  -5   5   7       1358.25       1641.72       334.78 o                         
  -3   5   7       1991.28       1804.75       424.51 o                         
  -1   5   7        153.94        153.74       106.32 o                         
   1   5   7       1934.14       1939.84       118.86 o                         
   3   5   7        287.86        323.11        76.63 o                         
   5   5   7         20.18         10.09        77.87 o                         
   7   5   7        911.25       1628.73       303.52 o                         
  -8   6   7       4287.46       4845.49       320.27 o                         
  -6   6   7       4860.68       4841.55       360.56 o                         
  -4   6   7      12741.78      12721.47       867.22 o                         
  -2   6   7      17007.55      16371.60       897.07 o                         
   0   6   7      23061.11      22881.50       472.26 o                         
   2   6   7      20608.74      20378.79       378.48 o                         
   4   6   7      11941.97      12197.91       567.11 o                         
   6   6   7       6668.20       6173.43       526.50 o                         
  -7   7   7       3054.20       3292.36       539.11 o                         
  -5   7   7       1868.01       1785.68       307.41 o                         
  -3   7   7       8512.55       8476.44       461.42 o                         
  -1   7   7       5613.68       5429.67       265.03 o                         
   1   7   7       9546.48       9020.52       596.59 o                         
   3   7   7       5009.53       5202.93       364.26 o                         
   5   7   7       4305.14       4495.28       507.83 o                         
   7   7   7       1896.59       2175.20       450.53 o                         
  -6   8   7       1808.28       1834.03       431.00 o                         
  -4   8   7          0.63         72.08       165.37 o                         
  -2   8   7       5821.01       6521.39       667.36 o                         
   0   8   7          2.47        429.44       212.05 o                         
   2   8   7       6369.45       6183.59       723.57 o                         
   4   8   7         27.47        314.57       153.70 o                         
   6   8   7       2538.96       2833.91       779.10 o                         
  -5   9   7       6396.27       6713.08       799.96 o                         
  -3   9   7       1952.07       1351.31       404.02 o                         
  -1   9   7       8022.18       8711.25       755.78 o                         
   1   9   7       3632.25       3398.76       588.92 o                         
   3   9   7       4653.01       4636.21       440.30 o                         
   0  10   7         14.72         10.85       192.60 o                         
   2  10   7       1752.07       1663.06       546.36 o                         
 -10   0   8       4629.16       4918.54      1058.27 o                         
  -8   0   8      14799.66      15024.27      1009.96 o                         
  -6   0   8      17492.59      17499.02       895.38 o                         
  -4   0   8     108297.21     106925.38      1647.38 o                         
  -2   0   8      21699.99      22976.87       507.97 o                         
   0   0   8     272081.81     275075.72      5701.09 o                         
   2   0   8       8575.51       9588.12       376.64 o                         
   4   0   8     112603.98     106826.14      2160.23 o                         
   6   0   8       2106.89       2256.11       261.98 o                         
   8   0   8      15558.94      15365.59       970.37 o                         
  10   0   8        661.17        875.46       495.47 o                         
  -9   1   8        223.52        162.72       333.68 o                         
  -7   1   8      12368.27      12245.75       657.31 o                         
  -5   1   8        564.41        489.66        58.59 o                         
  -3   1   8      36048.88      35497.09       476.01 o                         
  -1   1   8        129.09        226.05        56.96 o                         
   1   1   8      17220.89      16610.77       329.78 o                         
   3   1   8       4150.57       4223.19       198.30 o                         
   5   1   8        401.88        465.46        78.70 o                         
   7   1   8       3165.90       3373.29       266.54 o                         
   9   1   8         30.69         46.94       207.17 o                         
 -10   2   8       1780.03       1954.07       302.29 o                         
  -8   2   8       5715.15       5876.56       372.32 o                         
  -6   2   8      19427.45      18844.44       479.01 o                         
  -4   2   8      18658.61      19726.13       477.87 o                         
  -2   2   8      79686.22      81681.88       725.15 o                         
   0   2   8      15213.09      16204.00       291.80 o                         
   2   2   8      87231.85      86855.12       549.55 o                         
   4   2   8       6478.92       6457.00       258.98 o                         
   6   2   8      18347.72      17979.66       493.13 o                         
   8   2   8       1560.47       1621.69       234.97 o                         
  10   2   8       1952.89       1717.04       334.41 o                         
  -9   3   8       4681.04       4817.38       489.68 o                         
  -7   3   8       9651.55       9712.62       707.33 o                         
  -5   3   8      21025.62      19925.07       756.24 o                         
  -3   3   8      33565.56      32941.45       624.41 o                         
  -1   3   8      47714.44      46967.67       840.69 o                         
   1   3   8      36704.96      36984.62       606.19 o                         
   3   3   8      15397.65      16050.65       361.49 o                         
   5   3   8      13385.69      13039.22       490.17 o                         
   7   3   8       2916.19       3276.59       498.45 o                         
   9   3   8       2249.46       2298.35       444.33 o                         
 -10   4   8        164.04        -46.02       111.57 o                         
  -8   4   8         21.73         93.42       101.68 o                         
  -6   4   8       1497.01       1704.34       313.05 o                         
  -4   4   8          0.78        159.51        75.80 o                         
  -2   4   8       8604.00       8758.68       434.80 o                         
   0   4   8         97.40        155.35        55.16 o                         
   2   4   8       7322.22       7296.73       194.56 o                         
   4   4   8         10.13         58.51        65.88 o                         
   6   4   8       3231.24       3477.72       409.28 o                         
   8   4   8          3.88        162.62       299.52 o                         
  -9   5   8       8048.90       8745.22       556.63 o                         
  -7   5   8       2679.64       2848.73       287.76 o                         
  -5   5   8      32719.68      30951.19      1464.74 o                         
  -3   5   8       9667.04       9664.62       856.63 o                         
  -1   5   8      48200.83      46833.20       957.79 o                         
   1   5   8      15312.30      15049.90       332.18 o                         
   3   5   8      20528.82      20329.47       515.06 o                         
   5   5   8       8502.74       8718.58       483.75 o                         
   7   5   8       2966.37       3282.41       449.50 o                         
  -8   6   8        765.52        699.21       128.09 o                         
  -6   6   8       4486.04       4972.67       364.03 o                         
  -4   6   8        785.37       1219.55       287.87 o                         
  -2   6   8      15149.70      15466.17       710.35 o                         
   0   6   8        107.42        193.31        89.14 o                         
   2   6   8      17330.17      17700.99       342.69 o                         
   4   6   8        360.42        440.82       126.37 o                         
   6   6   8       4483.12       5159.00       482.37 o                         
  -7   7   8       5326.54       5847.50       897.01 o                         
  -5   7   8        466.80        256.82       249.24 o                         
  -3   7   8      12296.55      12211.11      1227.76 o                         
  -1   7   8        986.18        831.54       187.77 o                         
   1   7   8       8260.54       8598.13       587.94 o                         
   3   7   8       3735.16       3543.78       421.23 o                         
   5   7   8       1134.70       1077.92       246.42 o                         
  -6   8   8       3684.14       4363.68       637.66 o                         
  -4   8   8       6155.03       6084.59       735.91 o                         
  -2   8   8       5481.41       5003.98       586.98 o                         
   0   8   8      11873.48      11539.63       904.63 o                         
   2   8   8       2167.39       1905.00       271.38 o                         
   4   8   8       5844.21       5500.57       464.81 o                         
   6   8   8       1078.34       1156.42       417.83 o                         
  -5   9   8          3.04       6801.56      1297.18 o                         
  -3   9   8         42.65        898.32       336.59 o                         
  -1   9   8          4.93        206.23       134.71 o                         
   1   9   8          2.55        259.24       163.26 o                         
   3   9   8         31.69        -87.68       145.22 o                         
   0  10   8       3966.08       3886.45       823.41 o                         
   2  10   8        996.86        704.99       260.78 o                         
  -9   1   9       6710.54       6719.76       520.30 o                         
  -7   1   9       2392.05       2266.18       302.47 o                         
  -5   1   9      27394.24      27288.14       359.33 o                         
  -3   1   9       7221.49       7860.15       206.30 o                         
  -1   1   9      26414.66      26992.89       447.69 o                         
   1   1   9       4062.64       4488.33       182.93 o                         
   3   1   9       7474.35       7714.07       294.71 o                         
   5   1   9       3357.42       3338.28       205.08 o                         
   7   1   9        918.39        601.20       123.91 o                         
   9   1   9       1245.81        521.09       409.86 o                         
 -10   2   9       1308.93       1512.00       277.37 o                         
  -8   2   9       3016.28       2292.33       355.25 o                         
  -6   2   9      11405.02      10852.04       387.88 o                         
  -4   2   9        881.72        980.48       104.45 o                         
  -2   2   9      40991.01      41200.50       640.58 o                         
   0   2   9         47.87         80.58        40.47 o                         
   2   2   9      38401.08      38184.68       619.91 o                         
   4   2   9       1364.77       1383.80       126.10 o                         
   6   2   9       9047.58       9275.27       373.25 o                         
   8   2   9        124.93          3.76        81.87 o                         
  10   2   9       1177.61       1157.15       292.93 o                         
  -9   3   9        193.56        281.76       147.65 o                         
  -7   3   9       9388.76       8421.56       666.02 o                         
  -5   3   9       2585.41       2806.72       259.08 o                         
  -3   3   9      18322.10      17557.49       457.16 o                         
  -1   3   9        522.43        368.93        83.04 o                         
   1   3   9       7393.46       7514.70       286.76 o                         
   3   3   9        313.21        336.26        70.77 o                         
   5   3   9        301.70        483.39       114.64 o                         
   7   3   9       1272.58       1376.22       522.64 o                         
   9   3   9         23.58        174.01       353.23 o                         
 -10   4   9       2830.84       2156.97       336.70 o                         
  -8   4   9       4777.32       4939.66       390.60 o                         
  -6   4   9       7696.44       7998.64       717.32 o                         
  -4   4   9      26347.31      26104.98       720.65 o                         
  -2   4   9       2451.04       2358.38       298.70 o                         
   0   4   9      45285.28      43565.40       988.39 o                         
   2   4   9        269.82        215.53        35.61 o                         
   4   4   9      19027.29      19460.47       537.38 o                         
   6   4   9         35.28        -10.84        90.85 o                         
   8   4   9       3553.51       2795.55       645.53 o                         
  -9   5   9         17.43       -160.50       173.49 o                         
  -7   5   9       2523.74       2781.13       292.05 o                         
  -5   5   9         15.96         27.59       125.45 o                         
  -3   5   9       7256.89       6601.65       550.03 o                         
  -1   5   9         90.02         62.33        57.74 o                         
   1   5   9        734.85        595.01       105.93 o                         
   3   5   9        397.43        290.14        74.24 o                         
   5   5   9          4.03        221.25       114.81 o                         
   7   5   9        440.35        434.74       198.84 o                         
  -8   6   9       2536.45       2307.46       262.06 o                         
  -6   6   9       1989.99       2010.04       239.31 o                         
  -4   6   9       6137.84       7332.87       676.57 o                         
  -2   6   9       5718.98       5774.17       435.31 o                         
   0   6   9       3732.26       3579.58       359.51 o                         
   2   6   9       3175.73       2997.42       200.71 o                         
   4   6   9       2184.42       1680.92       234.74 o                         
   6   6   9        840.09        771.84       204.77 o                         
  -7   7   9       4237.03       6048.93       888.16 o                         
  -5   7   9       1776.58       1481.65       343.49 o                         
  -3   7   9       7242.10       7416.33       960.05 o                         
  -1   7   9       2208.90       2187.87       304.39 o                         
   1   7   9       5069.55       5130.10       292.06 o                         
   3   7   9        590.40        813.92       154.57 o                         
   5   7   9       1248.63        875.08       256.64 o                         
  -6   8   9        200.96        755.06       322.35 o                         
  -4   8   9        271.80        610.67       253.65 o                         
  -2   8   9       1681.24       1775.58       363.54 o                         
   0   8   9        795.11       1275.21       253.53 o                         
   2   8   9       1725.88       1598.26       244.76 o                         
   4   8   9        609.39        754.62       176.66 o                         
   6   8   9        964.93        306.88       229.72 o                         
  -5   9   9       5265.82       6468.56      1215.14 o                         
  -3   9   9        315.66        213.81       242.56 o                         
  -1   9   9       4577.13       3784.85       550.12 o                         
   1   9   9        823.65       1025.09       258.00 o                         
   3   9   9       1492.33        817.87       348.86 o                         
   0  10   9          6.39         98.83       309.61 o                         
   2  10   9       1560.84       1581.92       504.36 o                         
 -10   0  10       2356.34       2519.99       478.71 o                         
  -8   0  10       1968.12       1883.00       533.17 o                         
  -6   0  10        444.44        185.51       125.48 o                         
  -4   0  10       8356.05       9099.57       330.60 o                         
  -2   0  10        778.76        591.31       125.00 o                         
   0   0  10      16427.30      17166.07      1012.37 o                         
   2   0  10      14140.89      12258.21       560.62 o                         
   4   0  10       9165.48       9343.67       480.30 o                         
   6   0  10       3224.04       3236.33       392.79 o                         
   8   0  10       2587.31       2802.67       430.15 o                         
  10   0  10         23.35        105.39       286.16 o                         
  -9   1  10        498.56        992.85       278.16 o                         
  -7   1  10       7308.44       8099.88       599.15 o                         
  -5   1  10       2617.58       2197.87       124.06 o                         
  -3   1  10      10799.06      10031.77       238.63 o                         
  -1   1  10       8751.74       7713.27       247.79 o                         
   1   1  10       6298.21       6093.92       234.48 o                         
   3   1  10        470.58        531.42       136.23 o                         
   5   1  10         38.87         15.95        53.88 o                         
   7   1  10        230.13        265.71        99.26 o                         
   9   1  10         21.78         82.87       169.47 o                         
 -10   2  10        184.64        321.91       155.16 o                         
  -8   2  10       1174.70        982.49       272.16 o                         
  -6   2  10       1042.19        934.78       128.08 o                         
  -4   2  10         30.26         23.76        39.27 o                         
  -2   2  10       1385.23       1564.88       132.28 o                         
   0   2  10       1176.30       1079.58       111.21 o                         
   2   2  10       2023.11       2164.96       191.83 o                         
   4   2  10       2476.68       2400.53       183.74 o                         
   6   2  10        832.25        872.50       188.10 o                         
   8   2  10         90.38        -32.62       152.84 o                         
  10   2  10        263.97         -1.28       205.24 o                         
  -9   3  10       1170.52        476.04       302.25 o                         
  -7   3  10       1759.03       1860.79       320.97 o                         
  -5   3  10       3045.06       2817.07       202.25 o                         
  -3   3  10       1442.97       1467.01       191.36 o                         
  -1   3  10        245.71        384.94       140.33 o                         
   1   3  10         30.70         54.25        32.14 o                         
   3   3  10        191.31        136.44        54.29 o                         
   5   3  10        194.07        253.82        94.44 o                         
   7   3  10         98.56         42.42       141.79 o                         
   9   3  10        329.49        558.79       285.78 o                         
  -8   4  10        464.24        763.94       159.15 o                         
  -6   4  10         39.92         56.68       145.12 o                         
  -4   4  10       2551.12       2437.63       272.01 o                         
  -2   4  10         23.67        -21.06        87.71 o                         
   0   4  10       8084.31       7711.22       305.86 o                         
   2   4  10        999.49       1101.77        88.96 o                         
   4   4  10       3450.17       3507.57       240.94 o                         
   6   4  10        231.57        412.99       205.43 o                         
   8   4  10        741.33       1061.56       427.15 o                         
  -9   5  10       3179.93       3490.07       423.08 o                         
  -7   5  10        151.95        192.66       172.57 o                         
  -5   5  10       5808.33       5600.52       579.08 o                         
  -3   5  10        769.20        697.72       203.22 o                         
  -1   5  10       4547.21       4209.83       244.80 o                         
   1   5  10       1206.32       1244.38       187.14 o                         
   3   5  10        221.31         79.91        59.90 o                         
   5   5  10         78.14         34.70       104.76 o                         
   7   5  10         21.70        -63.58       113.84 o                         
  -8   6  10       1283.86        934.00       162.28 o                         
  -6   6  10       3892.81       4032.41       552.02 o                         
  -4   6  10        182.60        320.76       135.94 o                         
  -2   6  10       9592.57       9304.34       551.51 o                         
   0   6  10        280.56        577.97       164.28 o                         
   2   6  10      11279.54      11759.53       417.01 o                         
   4   6  10       1063.73       1660.91       222.86 o                         
   6   6  10       3894.03       3298.99       473.22 o                         
  -7   7  10       1164.80        732.16       360.60 o                         
  -5   7  10       1706.37       2588.26       492.16 o                         
  -3   7  10        767.93        861.88       371.43 o                         
  -1   7  10       1528.87       1472.46       177.91 o                         
   1   7  10        148.63        215.99        86.71 o                         
   3   7  10        280.31        442.85       128.35 o                         
   5   7  10        197.94        585.11       232.82 o                         
  -6   8  10       1782.31       1480.53       366.73 o                         
  -4   8  10       2738.14       3605.41       558.73 o                         
  -2   8  10        624.18        884.54       381.00 o                         
   0   8  10       2899.73       2725.67       312.03 o                         
   2   8  10         88.98         87.48       112.42 o                         
   4   8  10       2203.20       2289.23       309.51 o                         
   6   8  10         54.76        347.43       296.50 o                         
  -5   9  10        348.04        649.76       416.53 o                         
  -3   9  10        850.05       1356.85       518.18 o                         
  -1   9  10        757.38        761.34       274.44 o                         
   1   9  10        368.14        494.26       216.59 o                         
   3   9  10        548.97       1307.23       243.37 o                         
   0  10  10        578.91        370.65       265.76 o                         
   2  10  10         20.71        227.42       300.03 o                         
  -9   1  11       1188.58        881.65       318.28 o                         
  -7   1  11        534.57        671.06       210.25 o                         
  -5   1  11        928.49        981.39        89.67 o                         
  -3   1  11       9878.91       9270.74       216.63 o                         
  -1   1  11         54.51        137.86        40.67 o                         
   1   1  11       3697.22       3177.20       217.62 o                         
   3   1  11         56.02        181.40        82.80 o                         
   5   1  11        115.59        145.76        92.14 o                         
   7   1  11         93.21         54.65        59.68 o                         
   9   1  11        539.52        416.28       186.14 o                         
 -10   2  11        208.18         48.32       175.04 o                         
  -8   2  11        178.55        237.26       211.27 o                         
  -6   2  11        596.91        758.28       217.98 o                         
  -4   2  11        243.58        290.30        85.41 o                         
  -2   2  11       7557.93       7612.75       348.09 o                         
   0   2  11      11062.27      10116.79       327.88 o                         
   2   2  11       7251.26       7287.77       420.62 o                         
   4   2  11       3415.62       3469.74       221.09 o                         
   6   2  11       4816.17       4820.70       476.99 o                         
   8   2  11        254.11        288.31       209.62 o                         
  10   2  11        999.81        985.94       480.36 o                         
  -9   3  11       1550.98       1111.64       373.70 o                         
  -7   3  11       1517.11       1551.92       307.51 o                         
  -5   3  11       9337.44       9526.10       408.35 o                         
  -3   3  11       4926.85       5128.35       356.57 o                         
  -1   3  11      17320.65      16675.15       564.15 o                         
   1   3  11         44.00         41.82        37.63 o                         
   3   3  11       2549.05       2448.13       236.72 o                         
   5   3  11         93.80        211.27       102.49 o                         
   7   3  11         12.46        120.31       121.50 o                         
   9   3  11        100.81        319.24       239.07 o                         
  -8   4  11        389.35        103.43       168.43 o                         
  -6   4  11        153.39        199.24       113.37 o                         
  -4   4  11        667.34        702.37       169.12 o                         
  -2   4  11       2554.22       2223.00       326.57 o                         
   0   4  11       5792.43       5851.17       276.44 o                         
   2   4  11       6065.21       5967.24       213.55 o                         
   4   4  11       4437.18       4567.70       300.54 o                         
   6   4  11        716.06        939.56       250.03 o                         
   8   4  11       2006.01       2440.03       632.77 o                         
  -9   5  11         12.01        123.37       132.01 o                         
  -7   5  11       2353.63       2482.73       369.29 o                         
  -5   5  11          9.01        132.68       150.73 o                         
  -3   5  11       4953.35       4988.56       674.73 o                         
  -1   5  11         18.08         37.55        46.21 o                         
   1   5  11       3877.50       3828.71       311.40 o                         
   3   5  11       1088.78        866.68       124.43 o                         
   5   5  11        373.28        471.91       166.90 o                         
   7   5  11        913.79        882.44       265.35 o                         
  -8   6  11        329.99        347.00       181.41 o                         
  -6   6  11         36.30        -67.38       153.94 o                         
  -4   6  11         13.93         60.78       109.41 o                         
  -2   6  11        516.61        750.87       170.77 o                         
   0   6  11        203.20        273.94        78.00 o                         
   2   6  11         24.66         17.76        98.21 o                         
   4   6  11        120.59        303.80       113.76 o                         
   6   6  11          6.93        182.71       135.03 o                         
  -7   7  11       1355.75       1626.27       590.34 o                         
  -5   7  11        197.31        165.48       349.46 o                         
  -3   7  11       2561.63       1984.58       512.29 o                         
  -1   7  11        172.02        248.08       103.71 o                         
   1   7  11       1374.14       1295.77       181.14 o                         
   3   7  11        433.40        255.06       156.40 o                         
   5   7  11       1445.43       1315.59       403.42 o                         
  -6   8  11         18.11       -203.30       203.30 o                         
  -4   8  11       1000.84       1457.68       354.65 o                         
  -2   8  11          0.76        -91.27       236.24 o                         
   0   8  11       3233.11       3673.11       358.34 o                         
   2   8  11         54.23        125.00       120.20 o                         
   4   8  11       1698.87       2566.78       371.33 o                         
   6   8  11         22.47       -185.06       257.67 o                         
  -5   9  11       1279.34       2054.68       681.11 o                         
  -3   9  11         85.66        272.55       262.97 o                         
  -1   9  11       1624.49       1342.41       361.33 o                         
   1   9  11         18.58         -4.17       128.24 o                         
   3   9  11        436.25        592.68       228.65 o                         
   0  10  11         87.61        146.49       243.05 o                         
 -10   0  12        666.87        167.86       356.03 o                         
  -8   0  12         67.31       -103.88       271.79 o                         
  -6   0  12        142.63        132.24        47.10 o                         
  -4   0  12       6337.37       6489.37       410.35 o                         
  -2   0  12       8031.44       7115.90       516.62 o                         
   0   0  12      10077.64      10407.10       518.81 o                         
   2   0  12       4448.03       4144.02       474.05 o                         
   4   0  12      19294.93      19808.08      1202.28 o                         
   6   0  12        517.95        294.05       142.85 o                         
   8   0  12       5075.31       3922.00       499.10 o                         
  -9   1  12        383.50        695.32       280.87 o                         
  -7   1  12       3844.60       3611.36       457.95 o                         
  -5   1  12       6636.27       6368.32       244.11 o                         
  -3   1  12       7484.98       8188.17       396.21 o                         
  -1   1  12        916.21        906.32       117.83 o                         
   1   1  12       4665.55       4689.74       218.89 o                         
   3   1  12         47.35        141.36        66.74 o                         
   5   1  12        448.13        561.79       187.21 o                         
   7   1  12       1244.85       1395.90       254.86 o                         
   9   1  12          7.32        -25.21       247.33 o                         
 -10   2  12         52.35        395.08       427.61 o                         
  -8   2  12        327.46         95.03       146.24 o                         
  -6   2  12         80.99        216.42        94.40 o                         
  -4   2  12        354.55        265.10       150.24 o                         
  -2   2  12       2865.44       3254.63       157.39 o                         
   0   2  12       2316.40       2151.31       130.37 o                         
   2   2  12       4186.87       4451.42       301.74 o                         
   4   2  12        604.51        703.37       154.40 o                         
   6   2  12       3148.44       3385.80       280.17 o                         
   8   2  12         32.59        245.94       159.98 o                         
  -9   3  12        315.33         77.91       148.84 o                         
  -7   3  12        317.03        517.32       225.68 o                         
  -5   3  12        225.61        156.68        57.25 o                         
  -3   3  12        146.12        110.22        74.68 o                         
  -1   3  12       1299.27       1257.15       161.86 o                         
   1   3  12       3389.84       3285.34       214.19 o                         
   3   3  12       1297.50       1011.68       171.23 o                         
   5   3  12       3611.75       3777.67       294.42 o                         
   7   3  12       1313.14       1362.29       295.06 o                         
   9   3  12       1756.63       1912.23       429.24 o                         
  -8   4  12          8.45        -35.51       139.72 o                         
  -6   4  12          2.66         76.67       136.56 o                         
  -4   4  12       1435.69       1575.61       232.52 o                         
  -2   4  12        131.94        170.50       120.19 o                         
   0   4  12        912.37       1072.59       127.25 o                         
   2   4  12         21.17        -15.65        33.80 o                         
   4   4  12       2263.20       2165.52       215.32 o                         
   6   4  12         77.05         40.27       101.96 o                         
   8   4  12        387.25        697.67       381.99 o                         
  -9   5  12       1051.91       1490.03       279.80 o                         
  -7   5  12        527.96        448.35       286.98 o                         
  -5   5  12       4631.00       4309.47       398.38 o                         
  -3   5  12       1255.41       1057.71       233.71 o                         
  -1   5  12       3515.81       3155.21       219.06 o                         
   1   5  12         89.18        128.15        78.82 o                         
   3   5  12       4908.97       5251.37       325.20 o                         
   5   5  12        828.54        604.13       172.74 o                         
   7   5  12       1342.21       1569.05       336.63 o                         
  -8   6  12        432.94        274.20       138.95 o                         
  -6   6  12        321.67        504.65       378.71 o                         
  -4   6  12         10.23          0.50       135.49 o                         
  -2   6  12       4652.01       5220.74       404.95 o                         
   0   6  12         80.82        125.14        65.52 o                         
   2   6  12       6555.95       6941.69       344.47 o                         
   4   6  12         15.48        148.38        85.17 o                         
   6   6  12       4632.40       4348.16       556.65 o                         
  -7   7  12        580.40        198.31       282.91 o                         
  -5   7  12       1268.27       1429.78       327.56 o                         
  -3   7  12       1713.26       1879.39       367.84 o                         
  -1   7  12        973.26       1212.08       195.83 o                         
   1   7  12        486.73        461.47       228.95 o                         
   3   7  12         22.14        204.06       141.24 o                         
   5   7  12        163.69        207.95       144.75 o                         
  -6   8  12        599.19        275.85       236.51 o                         
  -4   8  12        386.50        311.44       216.33 o                         
  -2   8  12        285.54        402.16       189.32 o                         
   0   8  12       2497.89       2940.15       330.42 o                         
   2   8  12        405.08        315.46       124.89 o                         
   4   8  12       2247.67       2411.44       363.34 o                         
   6   8  12        481.08        542.10       281.39 o                         
  -1   9  12        143.00        360.50       201.75 o                         
   1   9  12        234.06        141.69       191.64 o                         
   3   9  12        519.92        886.35       241.86 o                         
   0  10  12        480.92         95.81       194.91 o                         
  -9   1  13       2808.45       3579.50       919.51 o                         
  -7   1  13        251.64        301.62       156.93 o                         
  -5   1  13      10471.54      10566.86       320.38 o                         
  -3   1  13       5203.90       4886.69       251.90 o                         
  -1   1  13      34810.55      33317.14       806.95 o                         
   1   1  13       9704.74       9801.38       382.77 o                         
   3   1  13      19283.19      19500.94       514.42 o                         
   5   1  13      10136.51      10970.34       489.21 o                         
   7   1  13       5667.53       6097.63       441.94 o                         
   9   1  13       2634.06       2686.89       714.79 o                         
  -8   2  13        797.61        472.66       311.16 o                         
  -6   2  13       3133.99       3360.77       316.05 o                         
  -4   2  13        432.40        486.64        69.69 o                         
  -2   2  13       7276.62       7305.83       407.71 o                         
   0   2  13        200.19        200.04        42.44 o                         
   2   2  13      27686.19      26962.46       894.53 o                         
   4   2  13        153.83        112.83       133.67 o                         
   6   2  13       8758.56       9390.32       471.84 o                         
   8   2  13        232.37        -69.22       124.58 o                         
  -9   3  13        258.94        -50.93       253.14 o                         
  -7   3  13       6789.57       7183.17       789.42 o                         
  -5   3  13        444.88        431.58        98.60 o                         
  -3   3  13      12162.34      12221.62       489.73 o                         
  -1   3  13        439.51        516.50        86.30 o                         
   1   3  13      16575.67      15972.81       494.81 o                         
   3   3  13       1163.28       1166.45       193.87 o                         
   5   3  13       2085.11       2284.13       242.98 o                         
   7   3  13       1232.93        975.85       294.05 o                         
   9   3  13        212.34        575.87       258.61 o                         
  -8   4  13        542.73        572.07       219.66 o                         
  -6   4  13       1522.70       1585.79       313.02 o                         
  -4   4  13       7225.60       7962.81       437.42 o                         
  -2   4  13       2845.07       3233.16       401.01 o                         
   0   4  13      19828.15      19463.66       532.02 o                         
   2   4  13       1403.15       1289.69       133.42 o                         
   4   4  13      19938.77      19794.71       755.08 o                         
   6   4  13       1392.89       1314.96       319.01 o                         
   8   4  13       4776.10       5652.21       940.56 o                         
  -9   5  13         42.87        172.57       160.00 o                         
  -7   5  13        510.31        706.44       208.62 o                         
  -5   5  13        619.24        252.10       290.10 o                         
  -3   5  13       1351.30       1402.14       297.02 o                         
  -1   5  13         25.86         85.17        50.57 o                         
   1   5  13       1376.74       1102.74       180.61 o                         
   3   5  13        197.25        213.80       112.63 o                         
   5   5  13        243.82        238.35       165.76 o                         
   7   5  13        706.24        536.36       559.14 o                         
  -8   6  13        896.13        972.79       237.42 o                         
  -6   6  13        435.53        436.80       260.08 o                         
  -4   6  13       2171.77       2220.55       317.87 o                         
  -2   6  13       3458.30       3066.34       440.42 o                         
   0   6  13       3713.98       3625.62       247.36 o                         
   2   6  13       3111.60       3452.33       255.13 o                         
   4   6  13       2501.60       2767.50       261.41 o                         
   6   6  13       1992.22       2442.22       456.25 o                         
  -7   7  13       1329.45       1088.43       275.86 o                         
  -5   7  13        217.19         84.03       302.81 o                         
  -3   7  13       2539.86       2228.56       399.77 o                         
  -1   7  13        635.88        296.32       169.41 o                         
   1   7  13       5886.28       6163.56       460.87 o                         
   3   7  13       1978.18       1899.94       301.45 o                         
   5   7  13       3049.70       3704.95       993.31 o                         
  -6   8  13        257.17        741.02       415.26 o                         
  -4   8  13          4.06        114.75       202.33 o                         
  -2   8  13        608.29        768.51       294.50 o                         
   0   8  13         62.47        172.42       119.97 o                         
   2   8  13       1281.02       1659.01       255.24 o                         
   4   8  13        248.84        320.77       258.47 o                         
   6   8  13        463.52        581.94       409.98 o                         
  -1   9  13       3630.70       3655.28       671.27 o                         
   1   9  13        622.62        154.76       128.84 o                         
   3   9  13       2904.26       2373.92       452.28 o                         
   0  10  13         41.13       -141.19       223.89 o                         
  -8   0  14       4401.24       4975.18       928.23 o                         
  -6   0  14      12246.69      12157.64       754.35 o                         
  -4   0  14      19133.52      18759.21       755.29 o                         
  -2   0  14      17384.43      17841.23       513.17 o                         
   0   0  14      82727.69      85159.89      1682.37 o                         
   2   0  14      15422.55      13666.68       841.85 o                         
   4   0  14      38841.35      39489.95      1285.19 o                         
   6   0  14       3745.56       3230.22       445.07 o                         
   8   0  14       9617.98       9602.06      1223.80 o                         
  -9   1  14        119.82        650.94       334.92 o                         
  -7   1  14       3787.91       3805.58       422.96 o                         
  -5   1  14        190.42        329.50        67.67 o                         
  -3   1  14      23174.27      22329.47       799.23 o                         
  -1   1  14        435.99        467.26        85.18 o                         
   1   1  14      11793.06      11094.16       384.37 o                         
   3   1  14        945.69       1151.34       142.83 o                         
   5   1  14       4050.23       4992.16       334.22 o                         
   7   1  14        643.62        436.62       228.11 o                         
  -8   2  14       3306.07       2995.26       536.05 o                         
  -6   2  14       5174.46       5676.09       426.41 o                         
  -4   2  14      12769.16      13477.28       303.73 o                         
  -2   2  14      22011.99      22021.93       719.18 o                         
   0   2  14      12784.78      12497.66       498.06 o                         
   2   2  14      27261.18      24672.08      1500.27 o                         
   4   2  14       7243.52       7289.01       475.92 o                         
   6   2  14       9330.06      10221.12       769.44 o                         
   8   2  14       1434.22       1511.01       280.15 o                         
  -9   3  14       1442.34       1114.88       507.89 o                         
  -7   3  14       3623.35       3724.71       514.25 o                         
  -5   3  14       9188.82       9321.79       556.04 o                         
  -3   3  14      16860.64      16759.52       818.46 o                         
  -1   3  14      23240.92      24324.42       507.97 o                         
   1   3  14      18844.34      17439.00       615.60 o                         
   3   3  14      17079.83      16652.65       709.12 o                         
   5   3  14      10316.27      10791.19       585.55 o                         
   7   3  14       4388.56       4868.98       726.99 o                         
   9   3  14       1804.56       1910.82       632.99 o                         
  -8   4  14         51.75        460.48       236.65 o                         
  -6   4  14        805.91        870.66       168.83 o                         
  -4   4  14        668.94        729.71       138.45 o                         
  -2   4  14       4501.74       4646.32       336.30 o                         
   0   4  14         61.24        148.86        83.85 o                         
   2   4  14       3290.24       3231.45       302.68 o                         
   4   4  14         28.66         73.83        97.41 o                         
   6   4  14       1469.66       1521.59       300.57 o                         
   8   4  14          5.52       -273.05       293.98 o                         
  -9   5  14       3663.33       3513.27       569.96 o                         
  -7   5  14       1326.03        944.32       215.08 o                         
  -5   5  14      14724.10      15459.66       679.64 o                         
  -3   5  14       3363.78       3420.52       449.41 o                         
  -1   5  14      31898.33      31586.74       704.95 o                         
   1   5  14      12032.96      12363.33       598.72 o                         
   3   5  14      16254.76      16761.83       628.42 o                         
   5   5  14       6141.71       5742.40       437.59 o                         
   7   5  14       3875.33       4250.52       582.61 o                         
  -8   6  14        268.11        123.81       136.72 o                         
  -6   6  14        546.02        492.78       227.69 o                         
  -4   6  14        495.89        540.93       249.75 o                         
  -2   6  14       4229.37       4027.91       333.20 o                         
   0   6  14         10.85        152.82        81.08 o                         
   2   6  14       7332.92       6741.13       368.72 o                         
   4   6  14         15.49         33.81       107.07 o                         
   6   6  14       2895.58       3470.95       714.07 o                         
  -7   7  14       2582.82       3328.72       531.17 o                         
  -5   7  14        327.76        310.75       186.55 o                         
  -3   7  14       7377.55       8925.06       812.09 o                         
  -1   7  14        881.10        726.04       227.09 o                         
   1   7  14       6515.70       6323.78       471.36 o                         
   3   7  14       2249.58       1341.33       323.64 o                         
   5   7  14       1539.13       2175.56       588.59 o                         
  -6   8  14       1423.36       1665.86       592.36 o                         
  -4   8  14       2213.80       2403.13       487.23 o                         
  -2   8  14       2422.23       2163.63       357.85 o                         
   0   8  14       4966.86       5139.27       445.88 o                         
   2   8  14       1437.36       1449.09       259.38 o                         
   4   8  14       4000.09       4220.18       621.46 o                         
  -1   9  14          5.72        307.34       322.72 o                         
   1   9  14          2.23       -105.26       185.44 o                         
   3   9  14         18.37         -8.95       126.52 o                         
  -9   1  15       4703.86       6270.54       791.09 o                         
  -7   1  15       4824.10       4719.48       475.71 o                         
  -5   1  15      31216.25      31276.79       761.30 o                         
  -3   1  15      17072.24      17402.16       372.10 o                         
  -1   1  15      41705.45      42074.96      1067.54 o                         
   1   1  15      20406.59      20002.60       574.90 o                         
   3   1  15      28106.34      29196.41      1093.21 o                         
   5   1  15       8308.54       8190.05       420.67 o                         
   7   1  15       4111.28       3564.02       371.04 o                         
  -8   2  15       3348.73       5758.25       974.72 o                         
  -6   2  15       3143.05       2858.07       403.77 o                         
  -4   2  15       3790.09       3777.10       197.22 o                         
  -2   2  15      23543.85      23322.36       752.71 o                         
   0   2  15       6068.14       5602.37       351.76 o                         
   2   2  15      16859.42      15858.65      1059.28 o                         
   4   2  15        372.04        376.42       122.36 o                         
   6   2  15       7314.75       8685.82       658.27 o                         
   8   2  15        126.01       -123.80       182.29 o                         
  -9   3  15        110.13       -272.55       286.17 o                         
  -7   3  15       7335.91       7774.91      1473.40 o                         
  -5   3  15         35.55        180.46        95.65 o                         
  -3   3  15      22549.11      23707.86       463.63 o                         
  -1   3  15       1964.90       2273.91       153.10 o                         
   1   3  15      17943.25      18627.59       653.39 o                         
   3   3  15        835.71        621.56       179.70 o                         
   5   3  15       4167.43       4709.06       403.38 o                         
   7   3  15       1212.30        673.55       394.14 o                         
  -8   4  15       2148.24       2359.10       436.14 o                         
  -6   4  15       9005.04       9468.38       535.79 o                         
  -4   4  15      15401.43      16461.99       647.71 o                         
  -2   4  15      10102.41      10308.38       417.30 o                         
   0   4  15      28414.25      27290.10       670.64 o                         
   2   4  15       6597.50       6666.63       530.04 o                         
   4   4  15      17099.15      18364.79       783.24 o                         
   6   4  15       1077.87        812.11       195.15 o                         
  -9   5  15          3.18        838.57       413.48 o                         
  -7   5  15        600.30        658.98       284.30 o                         
  -5   5  15        104.96        423.78       132.16 o                         
  -3   5  15       1965.38       2018.10       387.40 o                         
  -1   5  15        217.52        403.83       105.93 o                         
   1   5  15        780.57        922.23       180.21 o                         
   3   5  15          4.92         65.69       105.57 o                         
   5   5  15         81.41        104.27       139.97 o                         
   7   5  15         65.47        128.08       253.14 o                         
  -8   6  15       2021.39       1537.27       376.03 o                         
  -6   6  15       2823.09       3076.80       513.26 o                         
  -4   6  15       7040.55       6547.86       550.64 o                         
  -2   6  15       6309.49       6268.58       424.49 o                         
   0   6  15       6171.73       5949.12       336.88 o                         
   2   6  15       7024.56       7751.74       408.36 o                         
   4   6  15       3828.00       3581.58       348.55 o                         
   6   6  15       2182.56       2384.08       642.36 o                         
  -7   7  15       2178.40       2253.41       694.31 o                         
  -5   7  15        926.02        814.64       245.57 o                         
  -3   7  15       5050.84       5887.71       671.06 o                         
  -1   7  15       2956.19       2654.07       252.45 o                         
   1   7  15       4663.72       5300.83       444.33 o                         
   3   7  15       1096.82       1194.26       262.47 o                         
   5   7  15       1748.90       2269.18       659.72 o                         
  -4   8  15        107.59        361.35       262.98 o                         
  -2   8  15       1415.86       1303.68       374.25 o                         
   0   8  15         97.97        225.52       161.76 o                         
   2   8  15       1216.61       1062.25       261.41 o                         
   4   8  15          7.35        -45.25       154.28 o                         
   1   9  15       1326.25       1113.84       456.68 o                         
   3   9  15       2433.38       2244.09       510.47 o                         
  -8   0  16       2276.06       2045.45       628.26 o                         
  -6   0  16       5118.77       5144.15       398.22 o                         
  -4   0  16      16155.59      16347.34       959.70 o                         
  -2   0  16      10971.00      11021.41       419.46 o                         
   0   0  16      24248.52      24265.66       542.98 o                         
   2   0  16        190.67        337.44       100.09 o                         
   4   0  16      15162.02      17689.98      1783.13 o                         
   6   0  16        174.71        394.33       230.20 o                         
   8   0  16       2864.13       1897.51       584.16 o                         
  -9   1  16         16.66         42.21       198.63 o                         
  -7   1  16       5102.51       4068.32       956.74 o                         
  -5   1  16         64.08         88.13        87.30 o                         
  -3   1  16       6625.45       7076.38       442.99 o                         
  -1   1  16        456.56        498.94       104.27 o                         
   1   1  16       7989.58       7706.15       330.36 o                         
   3   1  16         68.35         76.92       124.77 o                         
   5   1  16        287.47        353.90       142.78 o                         
   7   1  16        198.02       -134.55       158.13 o                         
  -8   2  16       2384.74       2070.45       624.49 o                         
  -6   2  16       3386.06       3003.39       441.10 o                         
  -4   2  16       3987.55       4024.27       291.73 o                         
  -2   2  16       8684.06       8294.40       395.54 o                         
   0   2  16       2625.96       2429.56       235.44 o                         
   2   2  16       9949.27      10201.69       869.88 o                         
   4   2  16        365.09        357.69       127.33 o                         
   6   2  16       2816.91       2773.57       324.29 o                         
   8   2  16        173.68       -146.74       247.09 o                         
  -9   3  16       1707.93       1439.48       569.94 o                         
  -7   3  16       4325.62       3640.71       539.34 o                         
  -5   3  16       6786.23       6781.03       472.93 o                         
  -3   3  16       7246.10       8100.10       414.57 o                         
  -1   3  16       6580.76       6962.98       329.17 o                         
   1   3  16       7460.52       7666.81       489.91 o                         
   3   3  16       2634.05       2369.71       294.69 o                         
   5   3  16       2110.63       1884.91       274.55 o                         
   7   3  16        309.98        779.35       467.71 o                         
  -8   4  16         28.01        -17.04       230.13 o                         
  -6   4  16        143.58        117.52       169.54 o                         
  -4   4  16         13.67        -21.00        93.79 o                         
  -2   4  16         11.35         44.56        62.61 o                         
   0   4  16          3.03         99.88        64.75 o                         
   2   4  16       1126.90       1616.87       368.47 o                         
   4   4  16         22.83        254.05       139.85 o                         
   6   4  16        278.61        226.03       163.34 o                         
  -7   5  16        568.45        476.12       385.66 o                         
  -5   5  16       9619.02      10363.86       571.71 o                         
  -3   5  16       2233.37       2544.46       325.06 o                         
  -1   5  16      14159.45      14628.46       512.82 o                         
   1   5  16        490.31        542.15       147.74 o                         
   3   5  16       5174.91       5179.76       466.68 o                         
   5   5  16        653.24        538.66       159.18 o                         
   7   5  16        976.47       1424.70       510.12 o                         
  -8   6  16       1163.07       1172.44       360.03 o                         
  -6   6  16       1236.68        580.93       880.58 o                         
  -4   6  16       1222.50       1433.11       268.32 o                         
  -2   6  16       2558.00       2442.02       214.38 o                         
   0   6  16        367.24        308.74        97.17 o                         
   2   6  16       3406.33       4244.95       311.91 o                         
   4   6  16         57.18        522.92       213.91 o                         
   6   6  16       1048.26        909.55       394.89 o                         
  -5   7  16         12.11       -160.23       160.23 o                         
  -3   7  16       3072.09       3452.77       528.62 o                         
  -1   7  16         15.88        159.55        77.22 o                         
   1   7  16       2368.95       2223.65       295.60 o                         
   3   7  16         47.41         40.24       133.66 o                         
   5   7  16        385.82        204.74       227.18 o                         
  -4   8  16       1811.19       1654.11       569.95 o                         
  -2   8  16       1788.92       1236.61       281.85 o                         
   0   8  16       2502.77       2865.41       416.39 o                         
   2   8  16        770.79        797.68       218.61 o                         
   4   8  16       1464.19        903.80       456.44 o                         
  -9   1  17       1738.30       2257.58       736.89 o                         
  -7   1  17        422.68        874.07       392.08 o                         
  -5   1  17       2763.09       2966.71       386.14 o                         
  -3   1  17        180.19        184.11       161.06 o                         
  -1   1  17       2835.57       2924.06       230.14 o                         
   1   1  17        108.86        105.66        58.97 o                         
   3   1  17        178.28        294.46       135.77 o                         
   5   1  17         61.20        451.02       131.42 o                         
   7   1  17        111.94        266.56       151.46 o                         
  -8   2  17        813.16       1467.29       508.60 o                         
  -6   2  17        798.12        101.84       163.85 o                         
  -4   2  17       1931.07       1690.34       348.90 o                         
  -2   2  17       2658.29       2449.65       307.98 o                         
   0   2  17        563.76        394.52       118.12 o                         
   2   2  17       2626.45       3226.29       624.45 o                         
   4   2  17        149.36        299.83       118.40 o                         
   6   2  17       1254.61       1500.07       293.98 o                         
   8   2  17         47.32        590.73       411.22 o                         
  -9   3  17        161.64        433.16       306.59 o                         
  -7   3  17       1055.50       1650.42       386.72 o                         
  -5   3  17       1079.98       1512.37       363.56 o                         
  -3   3  17       3942.69       4222.63       319.53 o                         
  -1   3  17       4332.41       4169.68       416.94 o                         
   1   3  17        571.17        588.07       149.71 o                         
   3   3  17        635.21        666.35       269.90 o                         
   5   3  17        121.45        212.50       128.76 o                         
   7   3  17         20.15        521.24       320.52 o                         
  -8   4  17        657.77        511.48       209.13 o                         
  -6   4  17       2056.42       2145.77       304.25 o                         
  -4   4  17       1312.53       1275.47       187.15 o                         
  -2   4  17        463.02        527.96       117.35 o                         
   0   4  17       3470.05       3359.78       290.04 o                         
   2   4  17        135.51         14.87       149.47 o                         
   4   4  17       1643.47       1231.88       225.21 o                         
   6   4  17         43.55        661.29       205.68 o                         
  -7   5  17       1012.42        428.31       384.17 o                         
  -5   5  17         61.80        329.58       147.53 o                         
  -3   5  17       2147.19       2213.08       603.30 o                         
  -1   5  17         55.98        159.79        73.63 o                         
   1   5  17       1324.95       1328.08       223.53 o                         
   3   5  17        130.91         15.78       163.84 o                         
   5   5  17        114.27        301.19       297.04 o                         
   7   5  17        121.67         13.61       254.65 o                         
  -6   6  17        179.95        641.42       406.69 o                         
  -4   6  17        272.94        139.69       172.70 o                         
  -2   6  17        170.58         91.47       177.67 o                         
   0   6  17        259.53        173.90        91.72 o                         
   2   6  17        174.05        383.83       100.32 o                         
   4   6  17         24.81        323.19       141.84 o                         
   6   6  17         62.25       -107.41       290.45 o                         
  -5   7  17        644.55        331.43       197.70 o                         
  -3   7  17       2717.16       2950.83       642.43 o                         
  -1   7  17        201.60        201.18       142.03 o                         
   1   7  17       1214.20       1204.12       240.28 o                         
   3   7  17        122.42        114.73       140.96 o                         
  -2   8  17          1.28         72.70       142.18 o                         
   0   8  17        448.38        668.79       251.24 o                         
   2   8  17         39.84        408.70       363.06 o                         
   4   8  17        210.14       -168.17       310.37 o                         
  -8   0  18         13.41       -157.58       297.26 o                         
  -6   0  18        813.77       1056.04       468.51 o                         
  -4   0  18         48.20        201.01       188.29 o                         
  -2   0  18       1506.58       1454.99       245.16 o                         
   0   0  18         14.04        -11.76        34.56 o                         
   2   0  18       1146.93       1733.23       577.49 o                         
   4   0  18        928.31        223.42       166.93 o                         
   6   0  18        578.96        237.02       193.90 o                         
   8   0  18        689.99        554.22       402.93 o                         
  -9   1  18         15.50       -455.09       455.09 o                         
  -7   1  18       1092.24       1395.15       335.62 o                         
  -5   1  18       1977.33       2065.35       220.52 o                         
  -3   1  18       3026.51       3062.98       276.63 o                         
  -1   1  18       1566.60       2075.80       245.70 o                         
   1   1  18       1497.62       1676.15       250.53 o                         
   3   1  18       1451.95       1875.84       270.64 o                         
   5   1  18        433.31        517.28       213.84 o                         
   7   1  18          1.20         45.63       218.27 o                         
  -8   2  18        274.41         89.26       222.38 o                         
  -6   2  18         85.59       -135.18       135.18 o                         
  -4   2  18         45.65        188.55       108.70 o                         
  -2   2  18         98.33        -23.75       135.01 o                         
   0   2  18        673.98        884.19       186.64 o                         
   2   2  18         22.71        161.82       239.90 o                         
   4   2  18        534.56        772.23       163.21 o                         
   6   2  18        159.75        473.96       192.50 o                         
   8   2  18         15.11         47.15       207.50 o                         
  -9   3  18        281.74        148.00       266.00 o                         
  -7   3  18        224.08        701.45       315.80 o                         
  -5   3  18         54.63         83.58       129.61 o                         
  -3   3  18         17.26         72.03       120.83 o                         
  -1   3  18         43.75         56.38       110.17 o                         
   1   3  18        109.26        226.70       151.68 o                         
   3   3  18         15.95        309.09       147.82 o                         
   5   3  18         13.30       -113.60       113.60 o                         
   7   3  18        123.67        311.88       322.22 o                         
  -8   4  18         43.70       -253.02       253.02 o                         
  -6   4  18        320.81        795.24       207.59 o                         
  -4   4  18        805.51       1043.48       291.27 o                         
  -2   4  18         11.35        233.44       173.59 o                         
   0   4  18        993.67       1203.22       244.49 o                         
   2   4  18        109.98       -113.07       288.81 o                         
   4   4  18        945.10        930.56       211.87 o                         
   6   4  18          1.75         33.45       136.16 o                         
  -7   5  18         74.39         80.43       198.68 o                         
  -5   5  18       1318.99       1638.50       365.40 o                         
  -3   5  18       1210.20       2171.37       451.27 o                         
  -1   5  18        164.20        162.53        89.24 o                         
   1   5  18        896.25        945.43       307.83 o                         
   3   5  18        220.73        415.96       194.02 o                         
   5   5  18         56.14         18.47       139.48 o                         
  -6   6  18        280.75        387.67       304.20 o                         
  -4   6  18        374.90        534.39       257.65 o                         
  -2   6  18       1476.94       1740.69       237.55 o                         
   0   6  18         51.27         44.04       108.62 o                         
   2   6  18       1560.12       1261.34       237.47 o                         
   4   6  18          5.46         78.16        96.95 o                         
  -5   7  18        610.98        584.22       411.50 o                         
  -3   7  18         84.18        152.00       329.53 o                         
  -1   7  18       1047.38       1555.50       325.26 o                         
   1   7  18          1.77        117.12       159.13 o                         
   3   7  18        344.86        502.08       255.13 o                         
  -2   8  18        297.46        291.22       368.62 o                         
   0   8  18        641.49        133.13       329.05 o                         
   2   8  18         73.68       -169.43       247.84 o                         
  -9   1  19        320.54        141.95       344.42 o                         
  -7   1  19        185.66        755.49       270.00 o                         
  -5   1  19        326.38        373.85       134.74 o                         
  -3   1  19        530.06        803.86       296.43 o                         
  -1   1  19        403.00        285.39       109.38 o                         
   1   1  19        839.41       1236.35       215.38 o                         
   3   1  19        475.31        649.29       158.56 o                         
   5   1  19         97.97        315.81       238.98 o                         
   7   1  19        452.33        892.83       446.04 o                         
  -8   2  19        457.86        494.20       396.11 o                         
  -6   2  19         80.24        -33.38        98.71 o                         
  -4   2  19          6.77         83.30        98.38 o                         
  -2   2  19         70.79         20.06       101.65 o                         
   0   2  19         17.19        283.98       195.35 o                         
   2   2  19       2190.25       1766.04       403.57 o                         
   4   2  19         59.93        -47.45       123.80 o                         
   6   2  19       1242.35       1343.85       301.39 o                         
  -9   3  19        178.92        214.31       315.67 o                         
  -7   3  19        720.23        759.89       258.18 o                         
  -5   3  19       1557.81       1871.38       282.06 o                         
  -3   3  19        592.39        774.36       263.92 o                         
  -1   3  19       3155.94       3561.91       310.08 o                         
   1   3  19       1317.61       1662.64       266.72 o                         
   3   3  19        807.95        833.73       189.70 o                         
   5   3  19         95.09        137.29       131.75 o                         
   7   3  19          2.90       -299.02       345.91 o                         
  -6   4  19        275.78         69.61       100.84 o                         
  -4   4  19         73.68         13.20       168.25 o                         
  -2   4  19         64.51         42.13       116.65 o                         
   0   4  19        759.64        784.75       162.27 o                         
   2   4  19         41.39        -11.41       424.58 o                         
   4   4  19       2001.24       1910.95       297.65 o                         
   6   4  19         53.29         81.77       180.35 o                         
  -7   5  19        275.94       -201.20       380.72 o                         
  -5   5  19          2.40        152.75       131.12 o                         
  -3   5  19       1075.40       1386.79       367.86 o                         
  -1   5  19          6.65        100.08        81.16 o                         
   1   5  19        982.93        935.87       249.91 o                         
   3   5  19         75.00        100.58       169.51 o                         
   5   5  19        346.73        414.19       188.08 o                         
  -6   6  19          6.82       -182.35       182.35 o                         
  -4   6  19         92.21        199.16       145.89 o                         
  -2   6  19         27.29        -29.42        93.03 o                         
   0   6  19          9.17        -46.05        99.13 o                         
   2   6  19         72.60         33.44       123.90 o                         
   4   6  19         51.48        117.80       192.40 o                         
  -5   7  19         32.24         -3.53       301.04 o                         
  -3   7  19        440.37        713.85       250.79 o                         
  -1   7  19         63.75        228.09       196.45 o                         
   1   7  19        933.46       1798.21       376.16 o                         
   3   7  19        247.12        -38.58       219.86 o                         
  -6   0  20       1430.12       2025.78       574.72 o                         
  -4   0  20        964.14        954.35       281.07 o                         
  -2   0  20       1735.94       2204.27       405.94 o                         
   0   0  20       8200.57       8696.52       778.61 o                         
   2   0  20       1003.26       1218.48       522.49 o                         
   4   0  20       5806.20       6604.31      1082.63 o                         
   6   0  20        632.34        433.69       275.60 o                         
  -9   1  20         39.54        -13.36       240.53 o                         
  -7   1  20        602.51        637.82       270.10 o                         
  -5   1  20        212.08        387.91       150.28 o                         
  -3   1  20       2743.32       3019.14       345.53 o                         
  -1   1  20        505.25        557.08       150.83 o                         
   1   1  20       1819.73       1680.59       269.46 o                         
   3   1  20         89.02        294.27       149.33 o                         
   5   1  20        683.98       1287.20       384.52 o                         
   7   1  20        183.46        292.47       305.58 o                         
  -8   2  20        515.01        774.08       440.24 o                         
  -6   2  20        304.04        242.19       402.79 o                         
  -4   2  20       1023.61       1443.69       408.39 o                         
  -2   2  20       1933.18       1452.88       277.71 o                         
   0   2  20        718.25        586.26       163.14 o                         
   2   2  20       3301.49       3473.39       558.33 o                         
   4   2  20        600.01        365.35       218.77 o                         
   6   2  20       1628.43       1762.99       426.77 o                         
  -7   3  20        345.47        192.63       247.85 o                         
  -5   3  20        667.34        423.02       224.90 o                         
  -3   3  20       1072.30       1065.56       232.42 o                         
  -1   3  20       1148.95        727.01       162.90 o                         
   1   3  20       2401.32       2410.10       312.02 o                         
   3   3  20       1801.15       1853.69       283.46 o                         
   5   3  20       2331.15       2602.12       349.28 o                         
  -6   4  20         24.13        131.27       482.44 o                         
  -4   4  20        157.89        154.32       211.05 o                         
  -2   4  20         34.54        370.97       231.01 o                         
   0   4  20          8.08        246.81       131.20 o                         
   2   4  20         83.03        141.40       281.88 o                         
   4   4  20          3.34        172.64       208.16 o                         
   6   4  20         38.06       -199.43       347.93 o                         
  -7   5  20         26.87        517.36       461.89 o                         
  -5   5  20       1586.25       1879.50       419.51 o                         
  -3   5  20          8.48         47.69       149.60 o                         
  -1   5  20       4322.24       4244.85       353.13 o                         
   1   5  20        385.40        429.83       243.63 o                         
   3   5  20       3172.51       3223.25       391.99 o                         
   5   5  20        554.30        194.30       173.61 o                         
  -6   6  20          9.53          9.58       271.03 o                         
  -4   6  20        308.45        -36.03       159.70 o                         
  -2   6  20        411.68        338.29       146.83 o                         
   0   6  20        133.44        327.90       145.43 o                         
   2   6  20       1308.64       1324.01       249.38 o                         
   4   6  20        177.37        506.95       223.33 o                         
  -3   7  20        988.32       1442.40       407.49 o                         
  -1   7  20          5.27         84.61       218.62 o                         
   1   7  20        950.26       1473.60       901.72 o                         
   3   7  20         36.55        333.31       297.00 o                         
  -9   1  21       1055.29       1300.90       558.03 o                         
  -7   1  21       1124.41       1031.67       463.99 o                         
  -5   1  21       5940.77       5862.90       632.54 o                         
  -3   1  21       3402.14       3009.14       347.28 o                         
  -1   1  21      11310.59      12098.15       597.93 o                         
   1   1  21       6446.73       6528.32       487.59 o                         
   3   1  21       9144.72      10032.21       653.55 o                         
   5   1  21       3302.28       2373.93       389.83 o                         
  -6   2  21        388.87        442.25       381.49 o                         
  -4   2  21       1939.10       1794.71       429.01 o                         
  -2   2  21       3773.63       3431.38       391.39 o                         
   0   2  21       2217.42       2239.53       300.68 o                         
   2   2  21       4004.77       4690.14       630.33 o                         
   4   2  21        888.66        826.99       195.79 o                         
   6   2  21       2157.50       1743.72       593.68 o                         
  -7   3  21       1531.64       1485.84       597.67 o                         
  -5   3  21         20.22        -51.23       164.14 o                         
  -3   3  21       5492.05       5652.72       519.98 o                         
  -1   3  21        410.60        265.05       115.83 o                         
   1   3  21       5019.96       5507.88       475.21 o                         
   3   3  21        399.13        265.12       143.72 o                         
   5   3  21       1784.15       2179.24       331.85 o                         
  -6   4  21       2415.71       2620.67       490.17 o                         
  -4   4  21       2863.80       2399.33      1228.77 o                         
  -2   4  21       4059.34       4216.27       363.46 o                         
   0   4  21       6372.32       6485.95       450.13 o                         
   2   4  21       3328.48       2537.12       528.94 o                         
   4   4  21       5032.37       5635.95       519.30 o                         
  -5   5  21         54.93        656.10       313.77 o                         
  -3   5  21        144.02        145.88       153.08 o                         
  -1   5  21         37.70        224.14       106.10 o                         
   1   5  21        272.25        202.72       536.92 o                         
   3   5  21          7.34       -158.66       158.66 o                         
   5   5  21         72.19        242.51       216.56 o                         
  -6   6  21        860.28        554.99       336.12 o                         
  -4   6  21       1613.14       2015.70       621.63 o                         
  -2   6  21       1876.45       1453.28       225.04 o                         
   0   6  21       2327.70       2394.02       288.07 o                         
   2   6  21       2262.27       2323.99       368.76 o                         
   4   6  21       1351.06       1394.76       714.65 o                         
  -3   7  21       1285.77        660.43       478.11 o                         
  -1   7  21        537.31        396.37       321.74 o                         
   1   7  21       1670.65       2576.06       753.27 o                         
  -6   0  22       5303.15       7133.04      1062.05 o                         
  -4   0  22       6154.52       6295.51       699.81 o                         
  -2   0  22       9893.51      10213.42       895.71 o                         
   0   0  22       9977.08       9918.51       713.93 o                         
   2   0  22       5237.19       6928.27      1081.53 o                         
   4   0  22       6823.96       8267.95      1259.16 o                         
  -7   1  22       1037.98       1506.92       468.52 o                         
  -5   1  22          5.76        141.21        98.14 o                         
  -3   1  22       3039.21       3570.75       395.33 o                         
  -1   1  22          8.93          9.95       115.37 o                         
   1   1  22       3869.97       4209.84       406.32 o                         
   3   1  22         26.31        204.02       130.77 o                         
   5   1  22        990.94       1264.21       301.43 o                         
  -6   2  22       1664.37       1922.42       580.03 o                         
  -4   2  22       4521.90       4459.96       494.64 o                         
  -2   2  22       4519.35       4115.47       874.65 o                         
   0   2  22       4854.54       4731.45       432.69 o                         
   2   2  22       4827.90       5824.57       740.61 o                         
   4   2  22       1855.95       1499.43       265.53 o                         
  -7   3  22       1726.54        790.85       446.12 o                         
  -5   3  22       2769.76       2233.28       518.08 o                         
  -3   3  22       4192.37       3948.85       638.44 o                         
  -1   3  22       6193.44       5744.43       420.99 o                         
   1   3  22       4785.63       4839.44       459.40 o                         
   3   3  22       3818.08       3496.85       407.90 o                         
   5   3  22       1763.71       1297.41       370.77 o                         
  -6   4  22        114.17        301.80       282.13 o                         
  -4   4  22        130.87       -214.44       214.44 o                         
  -2   4  22        392.37        432.79       147.62 o                         
   0   4  22        212.96        416.48       144.26 o                         
   2   4  22        495.92        611.70       430.79 o                         
   4   4  22         38.06        396.68       168.87 o                         
  -5   5  22       4209.83       4780.25       688.93 o                         
  -3   5  22       2187.79       2023.58       259.88 o                         
  -1   5  22       7011.57       8371.73       527.91 o                         
   1   5  22       2428.34       2217.47       572.91 o                         
   3   5  22       4072.60       4455.10       539.90 o                         
  -4   6  22        565.53        525.63       495.34 o                         
  -2   6  22        590.64        179.05       158.57 o                         
   0   6  22        295.90        252.04       137.16 o                         
   2   6  22        950.54        573.16       274.64 o                         
  -3   7  22       1707.62       3430.96       813.54 o                         
  -1   7  22        360.51        -89.76       266.26 o                         
  -7   1  23       1136.83       1686.98       579.98 o                         
  -5   1  23       3987.97       4183.01       485.46 o                         
  -3   1  23       2534.35       2510.09       332.08 o                         
  -1   1  23       6395.31       6338.24       504.10 o                         
   1   1  23       2034.31       1969.21       284.04 o                         
   3   1  23       2897.52       3680.56       420.38 o                         
  -6   2  23        660.79       2074.43       686.85 o                         
  -4   2  23       1911.04       1722.52       307.99 o                         
  -2   2  23       1486.46       1048.41       217.49 o                         
   0   2  23        962.05       1055.74       211.66 o                         
   2   2  23       1633.82       2842.19       533.05 o                         
   4   2  23        193.79        -68.59       124.25 o                         
  -7   3  23        889.27        599.63       340.91 o                         
  -5   3  23         32.02        580.05       291.61 o                         
  -3   3  23       2628.80       2739.65       655.16 o                         
  -1   3  23         11.12         -9.24       125.76 o                         
   1   3  23       2307.92       2906.95       358.77 o                         
   3   3  23         51.31         36.67       146.59 o                         
  -6   4  23       2444.77       1659.55       669.37 o                         
  -4   4  23       1858.33        715.89       267.08 o                         
  -2   4  23       2529.61       2164.54       318.21 o                         
   0   4  23       2837.30       2828.82       350.71 o                         
   2   4  23       1016.03        625.76       247.51 o                         
   4   4  23       1515.47       1388.56       331.42 o                         
  -5   5  23          6.16       -134.89       302.80 o                         
  -3   5  23        539.88        742.68       199.10 o                         
  -1   5  23          3.51        116.01       120.80 o                         
   1   5  23        267.19        637.66       532.63 o                         
   3   5  23          0.60         44.62       125.92 o                         
  -4   6  23       1047.74        564.59       329.32 o                         
  -2   6  23       1100.04        834.76       220.06 o                         
   0   6  23        856.70        634.67       500.28 o                         
   2   6  23        748.32       -105.15       321.24 o                         
  -1   7  23        567.65        534.55       388.81 o                         
  -6   0  24       1056.91        820.29       452.38 o                         
  -4   0  24        374.03        356.53       226.92 o                         
  -2   0  24        462.04        715.58       243.60 o                         
   0   0  24        600.29        722.10       224.82 o                         
   2   0  24         15.44        393.06       411.97 o                         
   4   0  24        421.56        380.73       337.62 o                         
  -7   1  24        420.76        190.87       151.28 o                         
  -5   1  24          2.42        376.83       274.82 o                         
  -3   1  24        918.01       1139.72       231.28 o                         
  -1   1  24         52.92         46.97       214.89 o                         
   1   1  24        497.25        557.67       190.48 o                         
   3   1  24         14.55        -70.75       108.65 o                         
  -6   2  24        154.17        442.24       349.20 o                         
  -4   2  24        271.03        557.63       209.76 o                         
  -2   2  24        183.48        179.85       177.41 o                         
   0   2  24         44.60        261.41       199.33 o                         
   2   2  24        187.98        477.78       277.08 o                         
   4   2  24          2.74        -75.64       273.05 o                         
  -5   3  24        756.63        643.04       272.72 o                         
  -3   3  24        914.37        917.07       324.63 o                         
  -1   3  24        440.69        133.32       152.02 o                         
   1   3  24        407.91        318.48       180.31 o                         
   3   3  24        110.04        -14.81       155.81 o                         
  -4   4  24          2.25         64.04       372.77 o                         
  -2   4  24         56.18        265.78       164.61 o                         
   0   4  24         37.76         39.93       126.50 o                         
   2   4  24          9.30        107.50       172.34 o                         
   4   4  24         14.46       -372.14       379.20 o                         
  -5   5  24       1018.44        251.66       230.98 o                         
  -3   5  24         79.74        -10.37       296.41 o                         
  -1   5  24       1172.32       1152.48       264.29 o                         
  -4   6  24        504.73        603.63       421.33 o                         
  -2   6  24        266.66        393.91       321.60 o                         
  -7   1  25         29.90         79.92       296.75 o                         
  -5   1  25        160.50         96.06       214.06 o                         
  -3   1  25        121.46        385.54       193.37 o                         
  -1   1  25         12.65        292.00       118.52 o                         
   1   1  25        230.60        347.00       143.28 o                         
   3   1  25          7.71       -434.91       434.91 o                         
  -6   2  25          2.46        913.70       476.01 o                         
  -4   2  25        139.42        125.46       151.84 o                         
  -2   2  25         18.55         17.18       150.04 o                         
   0   2  25          3.57         11.30       121.00 o                         
   2   2  25         30.40        439.07       235.16 o                         
   4   2  25          8.22         37.57       241.03 o                         
  -5   3  25        228.60        479.05       395.85 o                         
  -3   3  25         99.27         25.93       131.70 o                         
  -1   3  25        629.22        553.58       199.81 o                         
   1   3  25         21.82        192.22       184.87 o                         
   3   3  25        299.93        230.70       273.31 o                         
  -4   4  25          4.61        412.73       412.22 o                         
  -2   4  25         42.36         88.57       152.68 o                         
   0   4  25         24.60       -132.53       138.76 o                         
   2   4  25         15.15       -372.14       382.22 o                         
  -3   5  25        319.91        143.08       158.13 o                         
  -1   5  25         22.19       -171.87       175.71 o                         
  -2   6  25         12.50       -268.76       268.76 o                         
  -6   0  26        131.75        -45.89       167.67 o                         
  -4   0  26         31.96        160.56       173.74 o                         
  -2   0  26         11.71         75.78       165.81 o                         
   0   0  26         21.10        258.64       234.75 o                         
  -5   1  26         97.77        529.22       369.87 o                         
  -3   1  26        192.97        361.44       140.64 o                         
  -1   1  26        172.81        322.70       151.87 o                         
   1   1  26        296.97        218.97       238.34 o                         
  -4   2  26          6.43        361.46       189.49 o                         
  -2   2  26         33.14        -50.48       157.50 o                         
   0   2  26          9.86        114.27       180.14 o                         
   2   2  26          2.69        245.82       316.67 o                         
  -5   3  26         24.89       -256.92       276.83 o                         
  -3   3  26          2.95         69.87       321.71 o                         
  -1   3  26         21.57        490.71       224.30 o                         
  -4   4  26         49.42       -415.00       415.00 o                         
  -2   4  26         51.06        147.50       212.54 o                         
   0   4  26         40.44       -161.07       222.88 o                         
  -1   5  26         59.97         24.20       234.73 o                         
  -3   1  27         57.66         80.81       181.29 o                         
  -1   1  27        573.15        427.31       261.99 o                         
  -4   2  27        210.75        297.52       291.21 o                         
  -2   2  27         40.14         95.05       291.96 o                         
  -3   3  27        221.68        292.98       374.67 o                         
  -4   0  28        572.98        -24.21       305.09 o                         
  -2   0  28       1422.04       1568.28       569.16 o                         
  -3   1  28        406.16        256.30       184.39 o                         
  -4   2  28        720.17       1269.32       556.75 o                         
  -2   2  28        743.33        718.12       441.01 o                         
                                                                                
